# Supplementary material for: A gene mutation-based risk model for prognostic prediction in liver metastases
Source: BMC Genomics. 2023 Aug 26;24:489. doi: 10.1186/s12864-023-09595-9 (PMC10463705; doi:10.1186/s12864-023-09595-9)
Supplement: Supplementary file 2 — Additional file 2: Table S1. The clinical data for each sample used in the training cohort. Table S2. The clinical data for each sample used in the validation cohort. Table S3. The clinical data for each sample used in the primary liver cancer cohort. Table S4. Gene list for FUSCC. Table S5. The clinical data for breast cancer liver metastases in the cohort of Pleasance et al. Table S6. Gene list for MSKCC. Table S7. Immune-related signatures used in the study. Table S8. The multivariate Cox regression analysis of gene mutations in patients with liver metastasis. Table S9. Functional enrichment analysis of differential expressed genes between the high- and low-risk group in the transcriptomic cohort. [file 12864_2023_9595_MOESM2_ESM.xlsx]

## Sheet: Table S1
Table S1: The clinical data for each sample used in the training cohort.
Sample ID	Cohort	Cancer type	Risk group	Sex	Overall survival	Survival status
P-0000037-T01-IM3	Zehir et al. (PMID: 28481359)	Bile tract cancer liver metastasis	high	Male	33.04	ALIVE
P-0000043-T02-IM3	Zehir et al. (PMID: 28481359)	Urinary system cancer liver metastasis	low	Female	1.78	ALIVE
P-0000058-T01-IM3	Zehir et al. (PMID: 28481359)	Breast Cancer liver metastasis	high	Female	38.2	ALIVE
P-0000102-T02-IM3	Zehir et al. (PMID: 28481359)	Breast Cancer liver metastasis	low	Female	29.78	DECEASED
P-0000134-T01-IM3	Zehir et al. (PMID: 28481359)	Upper gastrointestinal cancer liver metastasis	high	Female	20.35	DECEASED
P-0000138-T01-IM3	Zehir et al. (PMID: 28481359)	Breast Cancer liver metastasis	low	Female	11.14	ALIVE
P-0000148-T02-IM3	Zehir et al. (PMID: 28481359)	Gynecological cancer liver metastasis	low	Female	33.79	ALIVE
P-0000197-T01-IM3	Zehir et al. (PMID: 28481359)	Urinary system cancer liver metastasis	high	Male	4.67	DECEASED
P-0000204-T01-IM3	Zehir et al. (PMID: 28481359)	Breast Cancer liver metastasis	low	Female	12.56	DECEASED
P-0000215-T01-IM3	Zehir et al. (PMID: 28481359)	Breast Cancer liver metastasis	low	Female	20.61	ALIVE
P-0000216-T01-IM3	Zehir et al. (PMID: 28481359)	Breast Cancer liver metastasis	low	Female	30.08	ALIVE
P-0000218-T01-IM3	Zehir et al. (PMID: 28481359)	Bile tract cancer liver metastasis	low	Female	26.53	DECEASED
P-0000224-T01-IM3	Zehir et al. (PMID: 28481359)	Breast Cancer liver metastasis	low	Female	10.95	DECEASED
P-0000234-T02-IM5	Zehir et al. (PMID: 28481359)	Breast Cancer liver metastasis	low	Female	5.98	DECEASED
P-0000247-T01-IM3	Zehir et al. (PMID: 28481359)	Breast Cancer liver metastasis	low	Female	31.53	ALIVE
P-0000252-T01-IM3	Zehir et al. (PMID: 28481359)	Lung cancer liver metastasis	low	Female	6.21	DECEASED
P-0000263-T01-IM3	Zehir et al. (PMID: 28481359)	Lung cancer liver metastasis	high	Female	3.58	DECEASED
P-0000288-T01-IM3	Zehir et al. (PMID: 28481359)	Breast Cancer liver metastasis	low	Female	30.37	ALIVE
P-0000318-T01-IM3	Zehir et al. (PMID: 28481359)	Urinary system cancer liver metastasis	low	Male	6.18	DECEASED
P-0000324-T01-IM3	Zehir et al. (PMID: 28481359)	Unknown cancer liver metastasis	low	Female	16.54	DECEASED
P-0000325-T01-IM3	Zehir et al. (PMID: 28481359)	Colonrectal cancer liver metastasis	low	Female	32.68	ALIVE
P-0000326-T01-IM3	Zehir et al. (PMID: 28481359)	Unknown cancer liver metastasis	high	Male	5.26	ALIVE
P-0000337-T02-IM5	Zehir et al. (PMID: 28481359)	Breast Cancer liver metastasis	low	Female	28.17	ALIVE
P-0000346-T01-IM3	Zehir et al. (PMID: 28481359)	Breast Cancer liver metastasis	low	Female	12.1	DECEASED
P-0000365-T01-IM3	Zehir et al. (PMID: 28481359)	Other cancer liver metastasis	high	Male	9.7	DECEASED
P-0000377-T05-IM5	Zehir et al. (PMID: 28481359)	Urinary system cancer liver metastasis	high	Male	29.22	ALIVE
P-0000413-T01-IM3	Zehir et al. (PMID: 28481359)	Upper gastrointestinal cancer liver metastasis	high	Female	3.75	DECEASED
P-0000422-T01-IM3	Zehir et al. (PMID: 28481359)	Breast Cancer liver metastasis	low	Female	22.32	DECEASED
P-0000444-T01-IM3	Zehir et al. (PMID: 28481359)	Upper gastrointestinal cancer liver metastasis	high	Male	23.64	DECEASED
P-0000446-T01-IM3	Zehir et al. (PMID: 28481359)	Upper gastrointestinal cancer liver metastasis	high	Male	7.5	ALIVE
P-0000468-T01-IM3	Zehir et al. (PMID: 28481359)	Breast Cancer liver metastasis	low	Female	9.04	DECEASED
P-0000477-T01-IM3	Zehir et al. (PMID: 28481359)	Lung cancer liver metastasis	low	Female	29.62	ALIVE
P-0000493-T01-IM3	Zehir et al. (PMID: 28481359)	Colonrectal cancer liver metastasis	low	Male	10.98	DECEASED
P-0000501-T02-IM3	Zehir et al. (PMID: 28481359)	Upper gastrointestinal cancer liver metastasis	low	Male	28.57	ALIVE
P-0000525-T03-IM5	Zehir et al. (PMID: 28481359)	Breast Cancer liver metastasis	high	Female	22.91	DECEASED
P-0000532-T02-IM5	Zehir et al. (PMID: 28481359)	Breast Cancer liver metastasis	high	Female	4.11	DECEASED
P-0000552-T01-IM3	Zehir et al. (PMID: 28481359)	Colonrectal cancer liver metastasis	low	Male	3.39	DECEASED
P-0000570-T01-IM3	Zehir et al. (PMID: 28481359)	Upper gastrointestinal cancer liver metastasis	high	Male	3.09	ALIVE
P-0000590-T01-IM3	Zehir et al. (PMID: 28481359)	Breast Cancer liver metastasis	low	Female	17.98	ALIVE
P-0000602-T01-IM3	Zehir et al. (PMID: 28481359)	Lung cancer liver metastasis	high	Female	2.1	DECEASED
P-0000624-T02-IM5	Zehir et al. (PMID: 28481359)	Breast Cancer liver metastasis	low	Female	11.93	DECEASED
P-0000663-T01-IM3	Zehir et al. (PMID: 28481359)	Other cancer liver metastasis	low	Male	15.19	DECEASED
P-0000676-T01-IM3	Zehir et al. (PMID: 28481359)	Lung cancer liver metastasis	high	Female	4.93	DECEASED
P-0000686-T01-IM3	Zehir et al. (PMID: 28481359)	Other cancer liver metastasis	low	Male	28.14	ALIVE
P-0000704-T01-IM3	Zehir et al. (PMID: 28481359)	Breast Cancer liver metastasis	high	Female	19.3	DECEASED
P-0000715-T03-IM3	Zehir et al. (PMID: 28481359)	Other cancer liver metastasis	low	Female	13.08	ALIVE
P-0000728-T01-IM3	Zehir et al. (PMID: 28481359)	Other cancer liver metastasis	low	Female	26.63	ALIVE
P-0000736-T01-IM3	Zehir et al. (PMID: 28481359)	Colonrectal cancer liver metastasis	low	Female	37.87	ALIVE
P-0000738-T01-IM3	Zehir et al. (PMID: 28481359)	Colonrectal cancer liver metastasis	low	Male	27.09	ALIVE
P-0000739-T01-IM3	Zehir et al. (PMID: 28481359)	Colonrectal cancer liver metastasis	low	Male	9.34	ALIVE
P-0000742-T01-IM3	Zehir et al. (PMID: 28481359)	Colonrectal cancer liver metastasis	low	Male	32.68	ALIVE
P-0000751-T01-IM3	Zehir et al. (PMID: 28481359)	Upper gastrointestinal cancer liver metastasis	high	Male	22.16	ALIVE
P-0000763-T01-IM3	Zehir et al. (PMID: 28481359)	Colonrectal cancer liver metastasis	high	Female	33.1	ALIVE
P-0000772-T01-IM3	Zehir et al. (PMID: 28481359)	Colonrectal cancer liver metastasis	low	Female	25.41	DECEASED
P-0000793-T02-IM5	Zehir et al. (PMID: 28481359)	Upper gastrointestinal cancer liver metastasis	high	Male	5.52	DECEASED
P-0000795-T01-IM3	Zehir et al. (PMID: 28481359)	Breast Cancer liver metastasis	low	Female	10.29	ALIVE
P-0000879-T03-IM5	Zehir et al. (PMID: 28481359)	Pancreatic cancer liver metastasis	low	Female	22.78	DECEASED
P-0000887-T01-IM3	Zehir et al. (PMID: 28481359)	Breast Cancer liver metastasis	high	Female	0.23	ALIVE
P-0000910-T01-IM3	Zehir et al. (PMID: 28481359)	Other cancer liver metastasis	low	Female	18.44	DECEASED
P-0000935-T01-IM3	Zehir et al. (PMID: 28481359)	Urinary system cancer liver metastasis	high	Male	2.04	DECEASED
P-0000955-T01-IM3	Zehir et al. (PMID: 28481359)	Breast Cancer liver metastasis	low	Female	27.19	ALIVE
P-0000979-T01-IM3	Zehir et al. (PMID: 28481359)	Colonrectal cancer liver metastasis	high	Female	14.79	DECEASED
P-0000982-T02-IM5	Zehir et al. (PMID: 28481359)	Colonrectal cancer liver metastasis	low	Female	9.17	DECEASED
P-0000995-T01-IM3	Zehir et al. (PMID: 28481359)	Upper gastrointestinal cancer liver metastasis	low	Male	12.92	DECEASED
P-0001029-T01-IM3	Zehir et al. (PMID: 28481359)	Other cancer liver metastasis	low	Male	9.96	DECEASED
P-0001031-T01-IM3	Zehir et al. (PMID: 28481359)	Unknown cancer liver metastasis	low	Female	6.84	DECEASED
P-0001037-T01-IM3	Zehir et al. (PMID: 28481359)	Lung cancer liver metastasis	low	Female	27.09	ALIVE
P-0001104-T01-IM3	Zehir et al. (PMID: 28481359)	Colonrectal cancer liver metastasis	high	Female	8.68	DECEASED
P-0001136-T01-IM3	Zehir et al. (PMID: 28481359)	Upper gastrointestinal cancer liver metastasis	high	Male	11.9	DECEASED
P-0001141-T01-IM3	Zehir et al. (PMID: 28481359)	Urinary system cancer liver metastasis	low	Male	25.77	ALIVE
P-0001150-T01-IM3	Zehir et al. (PMID: 28481359)	Colonrectal cancer liver metastasis	low	Female	5.03	DECEASED
P-0001157-T02-IM5	Zehir et al. (PMID: 28481359)	Upper gastrointestinal cancer liver metastasis	high	Male	8.02	ALIVE
P-0001168-T01-IM3	Zehir et al. (PMID: 28481359)	Breast Cancer liver metastasis	high	Female	26.86	ALIVE
P-0001184-T02-IM5	Zehir et al. (PMID: 28481359)	Breast Cancer liver metastasis	low	Female	26.04	ALIVE
P-0001200-T01-IM3	Zehir et al. (PMID: 28481359)	Colonrectal cancer liver metastasis	low	Male	26.4	ALIVE
P-0001215-T01-IM3	Zehir et al. (PMID: 28481359)	Colonrectal cancer liver metastasis	low	Male	18.41	ALIVE
P-0001218-T01-IM3	Zehir et al. (PMID: 28481359)	Breast Cancer liver metastasis	low	Female	21.89	DECEASED
P-0001223-T01-IM3	Zehir et al. (PMID: 28481359)	Urinary system cancer liver metastasis	low	Male	10.68	DECEASED
P-0001226-T01-IM3	Zehir et al. (PMID: 28481359)	Breast Cancer liver metastasis	high	Female	15.25	DECEASED
P-0001231-T01-IM3	Zehir et al. (PMID: 28481359)	Upper gastrointestinal cancer liver metastasis	low	Male	28.3	ALIVE
P-0001292-T01-IM3	Zehir et al. (PMID: 28481359)	Bile tract cancer liver metastasis	low	Male	2.6	DECEASED
P-0001296-T02-IM5	Zehir et al. (PMID: 28481359)	Lung cancer liver metastasis	high	Female	26.1	ALIVE
P-0001303-T03-IM5	Zehir et al. (PMID: 28481359)	Lung cancer liver metastasis	high	Female	21.27	DECEASED
P-0001314-T01-IM3	Zehir et al. (PMID: 28481359)	Lung cancer liver metastasis	low	Female	12.23	DECEASED
P-0001315-T01-IM3	Zehir et al. (PMID: 28481359)	Upper gastrointestinal cancer liver metastasis	low	Male	28.9	ALIVE
P-0001340-T01-IM3	Zehir et al. (PMID: 28481359)	Lung cancer liver metastasis	high	Male	26.63	ALIVE
P-0001347-T02-IM5	Zehir et al. (PMID: 28481359)	Colonrectal cancer liver metastasis	low	Male	21.37	ALIVE
P-0001350-T01-IM3	Zehir et al. (PMID: 28481359)	Breast Cancer liver metastasis	low	Female	20.51	ALIVE
P-0001393-T01-IM3	Zehir et al. (PMID: 28481359)	Upper gastrointestinal cancer liver metastasis	high	Male	8.35	DECEASED
P-0001424-T01-IM3	Zehir et al. (PMID: 28481359)	Colonrectal cancer liver metastasis	low	Female	4.47	DECEASED
P-0001491-T01-IM3	Zehir et al. (PMID: 28481359)	Breast Cancer liver metastasis	high	Female	0.92	DECEASED
P-0001496-T01-IM3	Zehir et al. (PMID: 28481359)	Bile tract cancer liver metastasis	low	Male	25.58	ALIVE
P-0001505-T02-IM3	Zehir et al. (PMID: 28481359)	Breast Cancer liver metastasis	low	Female	33.17	ALIVE
P-0001511-T01-IM3	Zehir et al. (PMID: 28481359)	Colonrectal cancer liver metastasis	low	Male	25.74	DECEASED
P-0001516-T02-IM5	Zehir et al. (PMID: 28481359)	Breast Cancer liver metastasis	high	Female	15.19	DECEASED
P-0001525-T01-IM3	Zehir et al. (PMID: 28481359)	Colonrectal cancer liver metastasis	high	Male	25.41	ALIVE
P-0001526-T03-IM5	Zehir et al. (PMID: 28481359)	Pancreatic cancer liver metastasis	low	Male	15.25	ALIVE
P-0001534-T01-IM3	Zehir et al. (PMID: 28481359)	Colonrectal cancer liver metastasis	high	Male	26.43	ALIVE
P-0001547-T01-IM3	Zehir et al. (PMID: 28481359)	Gynecological cancer liver metastasis	low	Female	26.76	ALIVE
P-0001548-T01-IM3	Zehir et al. (PMID: 28481359)	Pancreatic cancer liver metastasis	high	Female	12.2	DECEASED
P-0001553-T02-IM5	Zehir et al. (PMID: 28481359)	Lung cancer liver metastasis	low	Female	24.98	ALIVE
P-0001565-T01-IM3	Zehir et al. (PMID: 28481359)	Gynecological cancer liver metastasis	high	Female	10.06	DECEASED
P-0001571-T01-IM3	Zehir et al. (PMID: 28481359)	Lung cancer liver metastasis	low	Female	6.18	DECEASED
P-0001583-T01-IM3	Zehir et al. (PMID: 28481359)	Upper gastrointestinal cancer liver metastasis	low	Male	7.33	ALIVE
P-0001609-T01-IM3	Zehir et al. (PMID: 28481359)	Upper gastrointestinal cancer liver metastasis	high	Male	9.2	DECEASED
P-0001631-T02-IM5	Zehir et al. (PMID: 28481359)	Breast Cancer liver metastasis	low	Female	22.78	ALIVE
P-0001632-T01-IM3	Zehir et al. (PMID: 28481359)	Breast Cancer liver metastasis	low	Female	24.56	ALIVE
P-0001667-T01-IM3	Zehir et al. (PMID: 28481359)	Upper gastrointestinal cancer liver metastasis	low	Female	12.79	DECEASED
P-0001675-T01-IM3	Zehir et al. (PMID: 28481359)	Bile tract cancer liver metastasis	low	Male	10.68	DECEASED
P-0001695-T01-IM3	Zehir et al. (PMID: 28481359)	Unknown cancer liver metastasis	high	Female	10.65	DECEASED
P-0001696-T01-IM3	Zehir et al. (PMID: 28481359)	Breast Cancer liver metastasis	high	Female	1.74	ALIVE
P-0001716-T01-IM3	Zehir et al. (PMID: 28481359)	Other cancer liver metastasis	low	Male	22.85	ALIVE
P-0001749-T01-IM3	Zehir et al. (PMID: 28481359)	Other cancer liver metastasis	high	Male	4.11	DECEASED
P-0001757-T01-IM3	Zehir et al. (PMID: 28481359)	Breast Cancer liver metastasis	high	Female	11.01	DECEASED
P-0001761-T01-IM3	Zehir et al. (PMID: 28481359)	Colonrectal cancer liver metastasis	low	Female	25.12	ALIVE
P-0001813-T01-IM3	Zehir et al. (PMID: 28481359)	Lung cancer liver metastasis	low	Male	4.6	DECEASED
P-0001826-T01-IM3	Zehir et al. (PMID: 28481359)	Lung cancer liver metastasis	low	Female	24.95	ALIVE
P-0001830-T02-IM5	Zehir et al. (PMID: 28481359)	Lung cancer liver metastasis	high	Female	20.45	DECEASED
P-0001840-T01-IM3	Zehir et al. (PMID: 28481359)	Lung cancer liver metastasis	low	Female	9.57	DECEASED
P-0001846-T01-IM3	Zehir et al. (PMID: 28481359)	Breast Cancer liver metastasis	low	Female	1.41	DECEASED
P-0001855-T01-IM3	Zehir et al. (PMID: 28481359)	Upper gastrointestinal cancer liver metastasis	high	Male	26.2	ALIVE
P-0001879-T02-IM5	Zehir et al. (PMID: 28481359)	Pancreatic cancer liver metastasis	low	Female	3.48	ALIVE
P-0001889-T01-IM3	Zehir et al. (PMID: 28481359)	Breast Cancer liver metastasis	high	Female	24.39	ALIVE
P-0001899-T01-IM3	Zehir et al. (PMID: 28481359)	Urinary system cancer liver metastasis	high	Male	0.13	DECEASED
P-0001923-T01-IM3	Zehir et al. (PMID: 28481359)	Colonrectal cancer liver metastasis	high	Male	25.94	ALIVE
P-0001932-T01-IM3	Zehir et al. (PMID: 28481359)	Breast Cancer liver metastasis	low	Female	14.96	ALIVE
P-0001935-T01-IM3	Zehir et al. (PMID: 28481359)	Breast Cancer liver metastasis	low	Female	9.57	DECEASED
P-0001943-T02-IM5	Zehir et al. (PMID: 28481359)	Pancreatic cancer liver metastasis	low	Female	25.35	ALIVE
P-0001947-T01-IM3	Zehir et al. (PMID: 28481359)	Other cancer liver metastasis	low	Male	32.71	ALIVE
P-0001959-T01-IM3	Zehir et al. (PMID: 28481359)	Unknown cancer liver metastasis	low	Female	8.68	DECEASED
P-0001961-T02-IM5	Zehir et al. (PMID: 28481359)	Colonrectal cancer liver metastasis	low	Female	8.35	DECEASED
P-0001979-T01-IM3	Zehir et al. (PMID: 28481359)	Breast Cancer liver metastasis	low	Female	25.51	ALIVE
P-0001989-T01-IM3	Zehir et al. (PMID: 28481359)	Gynecological cancer liver metastasis	low	Female	13.02	DECEASED
P-0001990-T01-IM3	Zehir et al. (PMID: 28481359)	Breast Cancer liver metastasis	low	Female	24.19	ALIVE
P-0002006-T01-IM3	Zehir et al. (PMID: 28481359)	Breast Cancer liver metastasis	high	Female	31.2	ALIVE
P-0002010-T02-IM5	Zehir et al. (PMID: 28481359)	Gynecological cancer liver metastasis	low	Female	6.28	DECEASED
P-0002032-T01-IM3	Zehir et al. (PMID: 28481359)	Colonrectal cancer liver metastasis	low	Male	26.59	ALIVE
P-0002048-T01-IM3	Zehir et al. (PMID: 28481359)	Colonrectal cancer liver metastasis	low	Female	21.93	DECEASED
P-0002053-T01-IM3	Zehir et al. (PMID: 28481359)	Breast Cancer liver metastasis	high	Female	15.42	ALIVE
P-0002079-T01-IM3	Zehir et al. (PMID: 28481359)	Lung cancer liver metastasis	low	Male	4.87	DECEASED
P-0002086-T01-IM3	Zehir et al. (PMID: 28481359)	Other cancer liver metastasis	low	Male	11.74	DECEASED
P-0002102-T01-IM3	Zehir et al. (PMID: 28481359)	Colonrectal cancer liver metastasis	low	Male	18.77	DECEASED
P-0002103-T01-IM3	Zehir et al. (PMID: 28481359)	Pancreatic cancer liver metastasis	low	Female	2.79	DECEASED
P-0002160-T01-IM3	Zehir et al. (PMID: 28481359)	Lung cancer liver metastasis	low	Male	15.61	DECEASED
P-0002162-T01-IM3	Zehir et al. (PMID: 28481359)	Colonrectal cancer liver metastasis	high	Female	18.67	DECEASED
P-0002171-T01-IM3	Zehir et al. (PMID: 28481359)	Upper gastrointestinal cancer liver metastasis	low	Male	15.94	ALIVE
P-0002183-T01-IM3	Zehir et al. (PMID: 28481359)	Lung cancer liver metastasis	high	Male	3.94	DECEASED
P-0002184-T01-IM3	Zehir et al. (PMID: 28481359)	Upper gastrointestinal cancer liver metastasis	high	Female	13.08	DECEASED
P-0002195-T01-IM3	Zehir et al. (PMID: 28481359)	Other cancer liver metastasis	low	Male	17.78	DECEASED
P-0002197-T01-IM3	Zehir et al. (PMID: 28481359)	Pancreatic cancer liver metastasis	low	Male	17.46	DECEASED
P-0002202-T01-IM3	Zehir et al. (PMID: 28481359)	Pancreatic cancer liver metastasis	low	Female	20.18	ALIVE
P-0002208-T02-IM5	Zehir et al. (PMID: 28481359)	Upper gastrointestinal cancer liver metastasis	high	Male	15.22	DECEASED
P-0002222-T01-IM3	Zehir et al. (PMID: 28481359)	Unknown cancer liver metastasis	high	Female	7.36	ALIVE
P-0002242-T01-IM3	Zehir et al. (PMID: 28481359)	Gynecological cancer liver metastasis	high	Female	17.52	DECEASED
P-0002253-T02-IM5	Zehir et al. (PMID: 28481359)	Pancreatic cancer liver metastasis	low	Male	17.95	ALIVE
P-0002268-T01-IM3	Zehir et al. (PMID: 28481359)	Colonrectal cancer liver metastasis	low	Female	22.55	ALIVE
P-0002293-T01-IM3	Zehir et al. (PMID: 28481359)	Upper gastrointestinal cancer liver metastasis	low	Female	4.67	DECEASED
P-0002295-T01-IM3	Zehir et al. (PMID: 28481359)	Lung cancer liver metastasis	low	Female	14.33	DECEASED
P-0002296-T01-IM3	Zehir et al. (PMID: 28481359)	Urinary system cancer liver metastasis	low	Male	7.73	DECEASED
P-0002309-T01-IM3	Zehir et al. (PMID: 28481359)	Lung cancer liver metastasis	high	Male	6.08	DECEASED
P-0002330-T01-IM3	Zehir et al. (PMID: 28481359)	Upper gastrointestinal cancer liver metastasis	low	Male	0.3	DECEASED
P-0002332-T01-IM3	Zehir et al. (PMID: 28481359)	Unknown cancer liver metastasis	low	Female	8.51	DECEASED
P-0002356-T01-IM3	Zehir et al. (PMID: 28481359)	Gynecological cancer liver metastasis	high	Female	9.14	DECEASED
P-0002374-T01-IM3	Zehir et al. (PMID: 28481359)	Breast Cancer liver metastasis	high	Female	5.72	ALIVE
P-0002383-T01-IM3	Zehir et al. (PMID: 28481359)	Upper gastrointestinal cancer liver metastasis	low	Male	23.04	ALIVE
P-0002393-T01-IM3	Zehir et al. (PMID: 28481359)	Other cancer liver metastasis	high	Male	0.72	DECEASED
P-0002419-T01-IM3	Zehir et al. (PMID: 28481359)	Pancreatic cancer liver metastasis	high	Male	19.03	DECEASED
P-0002433-T01-IM3	Zehir et al. (PMID: 28481359)	Pancreatic cancer liver metastasis	high	Male	7.43	DECEASED
P-0002465-T01-IM3	Zehir et al. (PMID: 28481359)	Upper gastrointestinal cancer liver metastasis	high	Male	5.69	DECEASED
P-0002470-T01-IM3	Zehir et al. (PMID: 28481359)	Urinary system cancer liver metastasis	low	Male	0.89	DECEASED
P-0002530-T01-IM3	Zehir et al. (PMID: 28481359)	Breast Cancer liver metastasis	low	Female	22.78	ALIVE
P-0002567-T01-IM3	Zehir et al. (PMID: 28481359)	Breast Cancer liver metastasis	high	Female	1.58	ALIVE
P-0002594-T02-IM5	Zehir et al. (PMID: 28481359)	Upper gastrointestinal cancer liver metastasis	low	Female	10.98	ALIVE
P-0002617-T02-IM5	Zehir et al. (PMID: 28481359)	Breast Cancer liver metastasis	low	Female	20.18	ALIVE
P-0002622-T02-IM5	Zehir et al. (PMID: 28481359)	Breast Cancer liver metastasis	high	Female	16.34	ALIVE
P-0002625-T01-IM3	Zehir et al. (PMID: 28481359)	Breast Cancer liver metastasis	low	Female	11.41	DECEASED
P-0002627-T01-IM3	Zehir et al. (PMID: 28481359)	Upper gastrointestinal cancer liver metastasis	low	Female	30.77	ALIVE
P-0002665-T01-IM3	Zehir et al. (PMID: 28481359)	Colonrectal cancer liver metastasis	low	Male	4.67	DECEASED
P-0002675-T01-IM3	Zehir et al. (PMID: 28481359)	Bile tract cancer liver metastasis	low	Male	11.51	DECEASED
P-0002696-T01-IM3	Zehir et al. (PMID: 28481359)	Breast Cancer liver metastasis	low	Female	23.77	ALIVE
P-0002723-T01-IM3	Zehir et al. (PMID: 28481359)	Upper gastrointestinal cancer liver metastasis	low	Male	10.95	DECEASED
P-0002738-T02-IM5	Zehir et al. (PMID: 28481359)	Lung cancer liver metastasis	high	Female	9.5	DECEASED
P-0002769-T01-IM3	Zehir et al. (PMID: 28481359)	Colonrectal cancer liver metastasis	high	Female	8.32	DECEASED
P-0002783-T01-IM3	Zehir et al. (PMID: 28481359)	Lung cancer liver metastasis	high	Male	7.23	DECEASED
P-0002798-T01-IM3	Zehir et al. (PMID: 28481359)	Other cancer liver metastasis	low	Male	0.92	DECEASED
P-0002800-T01-IM3	Zehir et al. (PMID: 28481359)	Breast Cancer liver metastasis	high	Female	18.7	DECEASED
P-0002804-T01-IM3	Zehir et al. (PMID: 28481359)	Colonrectal cancer liver metastasis	low	Male	21.6	ALIVE
P-0002817-T01-IM3	Zehir et al. (PMID: 28481359)	Gynecological cancer liver metastasis	low	Female	22.39	ALIVE
P-0002825-T01-IM3	Zehir et al. (PMID: 28481359)	Urinary system cancer liver metastasis	high	Male	3.06	ALIVE
P-0002888-T01-IM3	Zehir et al. (PMID: 28481359)	Urinary system cancer liver metastasis	low	Male	21.76	ALIVE
P-0002894-T01-IM3	Zehir et al. (PMID: 28481359)	Urinary system cancer liver metastasis	high	Male	0.76	DECEASED
P-0002913-T01-IM3	Zehir et al. (PMID: 28481359)	Lung cancer liver metastasis	low	Male	21.01	ALIVE
P-0002920-T02-IM5	Zehir et al. (PMID: 28481359)	Other cancer liver metastasis	high	Female	10.22	ALIVE
P-0003008-T01-IM3	Zehir et al. (PMID: 28481359)	Pancreatic cancer liver metastasis	high	Female	2.76	ALIVE
P-0003021-T01-IM3	Zehir et al. (PMID: 28481359)	Breast Cancer liver metastasis	low	Female	6.51	DECEASED
P-0003033-T02-IM5	Zehir et al. (PMID: 28481359)	Urinary system cancer liver metastasis	high	Male	7.92	DECEASED
P-0003040-T01-IM5	Zehir et al. (PMID: 28481359)	Urinary system cancer liver metastasis	low	Male	21.5	ALIVE
P-0003048-T01-IM3	Zehir et al. (PMID: 28481359)	Upper gastrointestinal cancer liver metastasis	high	Male	16.5	ALIVE
P-0003051-T01-IM3	Zehir et al. (PMID: 28481359)	Urinary system cancer liver metastasis	high	Male	11.8	DECEASED
P-0003054-T02-IM5	Zehir et al. (PMID: 28481359)	Breast Cancer liver metastasis	low	Female	0.72	ALIVE
P-0003063-T01-IM3	Zehir et al. (PMID: 28481359)	Breast Cancer liver metastasis	high	Female	2.93	DECEASED
P-0003074-T01-IM5	Zehir et al. (PMID: 28481359)	Colonrectal cancer liver metastasis	high	Female	8.88	DECEASED
P-0003102-T01-IM5	Zehir et al. (PMID: 28481359)	Gynecological cancer liver metastasis	high	Female	4.73	DECEASED
P-0003147-T01-IM5	Zehir et al. (PMID: 28481359)	Breast Cancer liver metastasis	low	Female	23.93	DECEASED
P-0003153-T01-IM5	Zehir et al. (PMID: 28481359)	Other cancer liver metastasis	low	Male	21.24	ALIVE
P-0003165-T01-IM5	Zehir et al. (PMID: 28481359)	Lung cancer liver metastasis	high	Female	24.82	DECEASED
P-0003197-T01-IM5	Zehir et al. (PMID: 28481359)	Other cancer liver metastasis	low	Male	4.6	DECEASED
P-0003209-T01-IM5	Zehir et al. (PMID: 28481359)	Colonrectal cancer liver metastasis	low	Male	18.84	ALIVE
P-0003213-T01-IM5	Zehir et al. (PMID: 28481359)	Lung cancer liver metastasis	high	Female	11.41	DECEASED
P-0003224-T01-IM5	Zehir et al. (PMID: 28481359)	Breast Cancer liver metastasis	low	Female	30.01	ALIVE
P-0003273-T03-IM5	Zehir et al. (PMID: 28481359)	Breast Cancer liver metastasis	low	Female	20.87	ALIVE
P-0003284-T01-IM5	Zehir et al. (PMID: 28481359)	Colonrectal cancer liver metastasis	low	Male	21.2	ALIVE
P-0003289-T03-IM5	Zehir et al. (PMID: 28481359)	Bile tract cancer liver metastasis	high	Female	12.89	DECEASED
P-0003299-T01-IM5	Zehir et al. (PMID: 28481359)	Breast Cancer liver metastasis	high	Female	9.53	DECEASED
P-0003359-T01-IM5	Zehir et al. (PMID: 28481359)	Other cancer liver metastasis	low	Male	7.3	DECEASED
P-0003365-T01-IM5	Zehir et al. (PMID: 28481359)	Colonrectal cancer liver metastasis	high	Male	26.36	ALIVE
P-0003381-T01-IM5	Zehir et al. (PMID: 28481359)	Breast Cancer liver metastasis	low	Female	7.3	DECEASED
P-0003393-T01-IM5	Zehir et al. (PMID: 28481359)	Breast Cancer liver metastasis	low	Female	13.74	ALIVE
P-0003429-T01-IM5	Zehir et al. (PMID: 28481359)	Urinary system cancer liver metastasis	low	Male	3.02	DECEASED
P-0003469-T01-IM5	Zehir et al. (PMID: 28481359)	Other cancer liver metastasis	low	Female	21.6	ALIVE
P-0003475-T01-IM5	Zehir et al. (PMID: 28481359)	Colonrectal cancer liver metastasis	low	Female	15.25	DECEASED
P-0003499-T01-IM5	Zehir et al. (PMID: 28481359)	Colonrectal cancer liver metastasis	high	Male	1.91	DECEASED
P-0003501-T01-IM5	Zehir et al. (PMID: 28481359)	Colonrectal cancer liver metastasis	high	Male	20.81	ALIVE
P-0003503-T01-IM5	Zehir et al. (PMID: 28481359)	Bile tract cancer liver metastasis	high	Male	9.34	DECEASED
P-0003511-T02-IM5	Zehir et al. (PMID: 28481359)	Urinary system cancer liver metastasis	high	Male	2.79	ALIVE
P-0003535-T01-IM5	Zehir et al. (PMID: 28481359)	Urinary system cancer liver metastasis	high	Male	16.67	DECEASED
P-0003557-T01-IM5	Zehir et al. (PMID: 28481359)	Breast Cancer liver metastasis	low	Female	0.92	ALIVE
P-0003581-T01-IM5	Zehir et al. (PMID: 28481359)	Breast Cancer liver metastasis	low	Female	19.99	ALIVE
P-0003586-T01-IM5	Zehir et al. (PMID: 28481359)	Lung cancer liver metastasis	high	Female	0.72	DECEASED
P-0003602-T02-IM5	Zehir et al. (PMID: 28481359)	Upper gastrointestinal cancer liver metastasis	high	Male	15.48	DECEASED
P-0003660-T01-IM5	Zehir et al. (PMID: 28481359)	Unknown cancer liver metastasis	low	Male	1.41	ALIVE
P-0003687-T01-IM5	Zehir et al. (PMID: 28481359)	Gynecological cancer liver metastasis	low	Female	7.79	ALIVE
P-0003704-T01-IM5	Zehir et al. (PMID: 28481359)	Other cancer liver metastasis	low	Male	12.23	DECEASED
P-0003710-T01-IM5	Zehir et al. (PMID: 28481359)	Colonrectal cancer liver metastasis	high	Male	19.66	ALIVE
P-0003722-T01-IM5	Zehir et al. (PMID: 28481359)	Lung cancer liver metastasis	high	Female	9.5	DECEASED
P-0003725-T01-IM5	Zehir et al. (PMID: 28481359)	Colonrectal cancer liver metastasis	low	Male	14.46	ALIVE
P-0003738-T02-IM5	Zehir et al. (PMID: 28481359)	Lung cancer liver metastasis	low	Female	11.11	ALIVE
P-0003750-T01-IM5	Zehir et al. (PMID: 28481359)	Lung cancer liver metastasis	low	Female	19.03	ALIVE
P-0003772-T01-IM5	Zehir et al. (PMID: 28481359)	Breast Cancer liver metastasis	low	Female	20.71	ALIVE
P-0003778-T01-IM5	Zehir et al. (PMID: 28481359)	Breast Cancer liver metastasis	high	Female	15.98	DECEASED
P-0003780-T01-IM5	Zehir et al. (PMID: 28481359)	Colonrectal cancer liver metastasis	low	Female	15.38	ALIVE
P-0003789-T01-IM5	Zehir et al. (PMID: 28481359)	Colonrectal cancer liver metastasis	low	Male	21.99	ALIVE
P-0003794-T01-IM5	Zehir et al. (PMID: 28481359)	Gynecological cancer liver metastasis	high	Female	19.95	ALIVE
P-0003799-T02-IM5	Zehir et al. (PMID: 28481359)	Urinary system cancer liver metastasis	high	Male	8.81	DECEASED
P-0003856-T01-IM5	Zehir et al. (PMID: 28481359)	Urinary system cancer liver metastasis	low	Male	21.6	ALIVE
P-0003859-T01-IM5	Zehir et al. (PMID: 28481359)	Breast Cancer liver metastasis	low	Female	4.8	ALIVE
P-0003860-T01-IM5	Zehir et al. (PMID: 28481359)	Unknown cancer liver metastasis	high	Female	0.56	ALIVE
P-0003870-T01-IM5	Zehir et al. (PMID: 28481359)	Pancreatic cancer liver metastasis	high	Male	4.67	DECEASED
P-0003881-T01-IM5	Zehir et al. (PMID: 28481359)	Other cancer liver metastasis	low	Male	29.65	ALIVE
P-0003890-T01-IM5	Zehir et al. (PMID: 28481359)	Colonrectal cancer liver metastasis	low	Male	14.5	DECEASED
P-0003901-T01-IM5	Zehir et al. (PMID: 28481359)	Colonrectal cancer liver metastasis	low	Female	6.25	ALIVE
P-0003903-T02-IM5	Zehir et al. (PMID: 28481359)	Breast Cancer liver metastasis	low	Female	18.64	ALIVE
P-0003911-T01-IM5	Zehir et al. (PMID: 28481359)	Urinary system cancer liver metastasis	low	Female	2.73	DECEASED
P-0003950-T02-IM5	Zehir et al. (PMID: 28481359)	Breast Cancer liver metastasis	high	Female	18.67	ALIVE
P-0003964-T01-IM3	Zehir et al. (PMID: 28481359)	Lung cancer liver metastasis	low	Male	19.95	DECEASED
P-0004000-T01-IM5	Zehir et al. (PMID: 28481359)	Lung cancer liver metastasis	high	Male	7	DECEASED
P-0004029-T01-IM5	Zehir et al. (PMID: 28481359)	Other cancer liver metastasis	low	Female	11.93	ALIVE
P-0004040-T02-IM5	Zehir et al. (PMID: 28481359)	Gynecological cancer liver metastasis	low	Female	21.93	ALIVE
P-0004057-T01-IM5	Zehir et al. (PMID: 28481359)	Breast Cancer liver metastasis	high	Female	3.06	ALIVE
P-0004072-T01-IM5	Zehir et al. (PMID: 28481359)	Colonrectal cancer liver metastasis	high	Male	4.31	DECEASED
P-0004081-T01-IM5	Zehir et al. (PMID: 28481359)	Colonrectal cancer liver metastasis	low	Male	3.12	ALIVE
P-0004087-T01-IM5	Zehir et al. (PMID: 28481359)	Lung cancer liver metastasis	high	Female	3.91	DECEASED
P-0004096-T01-IM5	Zehir et al. (PMID: 28481359)	Unknown cancer liver metastasis	high	Female	10.39	DECEASED
P-0004140-T02-IM5	Zehir et al. (PMID: 28481359)	Colonrectal cancer liver metastasis	low	Male	14.17	DECEASED
P-0004158-T01-IM5	Zehir et al. (PMID: 28481359)	Breast Cancer liver metastasis	high	Female	18.87	ALIVE
P-0004175-T01-IM5	Zehir et al. (PMID: 28481359)	Gynecological cancer liver metastasis	high	Female	18.41	ALIVE
P-0004183-T02-IM5	Zehir et al. (PMID: 28481359)	Breast Cancer liver metastasis	low	Female	16.07	ALIVE
P-0004195-T02-IM5	Zehir et al. (PMID: 28481359)	Breast Cancer liver metastasis	high	Female	15.19	ALIVE
P-0004202-T01-IM5	Zehir et al. (PMID: 28481359)	Unknown cancer liver metastasis	low	Male	0.56	ALIVE
P-0004206-T01-IM5	Zehir et al. (PMID: 28481359)	Pancreatic cancer liver metastasis	high	Female	8.19	DECEASED
P-0004228-T01-IM5	Zehir et al. (PMID: 28481359)	Upper gastrointestinal cancer liver metastasis	high	Male	7.56	DECEASED
P-0004252-T01-IM5	Zehir et al. (PMID: 28481359)	Bile tract cancer liver metastasis	high	Male	7.86	ALIVE
P-0004265-T01-IM5	Zehir et al. (PMID: 28481359)	Breast Cancer liver metastasis	low	Female	14.69	DECEASED
P-0004289-T01-IM5	Zehir et al. (PMID: 28481359)	Breast Cancer liver metastasis	low	Female	18.61	ALIVE
P-0004309-T01-IM5	Zehir et al. (PMID: 28481359)	Breast Cancer liver metastasis	low	Female	17.36	ALIVE
P-0004314-T01-IM5	Zehir et al. (PMID: 28481359)	Breast Cancer liver metastasis	low	Female	23.11	ALIVE
P-0004315-T01-IM5	Zehir et al. (PMID: 28481359)	Lung cancer liver metastasis	high	Female	5.52	DECEASED
P-0004322-T01-IM5	Zehir et al. (PMID: 28481359)	Colonrectal cancer liver metastasis	high	Male	26.82	ALIVE
P-0004323-T01-IM5	Zehir et al. (PMID: 28481359)	Colonrectal cancer liver metastasis	low	Female	18.61	ALIVE
P-0004364-T01-IM5	Zehir et al. (PMID: 28481359)	Pancreatic cancer liver metastasis	low	Male	6.74	DECEASED
P-0004371-T01-IM5	Zehir et al. (PMID: 28481359)	Other cancer liver metastasis	low	Male	10.36	DECEASED
P-0004373-T02-IM5	Zehir et al. (PMID: 28481359)	Other cancer liver metastasis	low	Male	22.78	ALIVE
P-0004375-T01-IM5	Zehir et al. (PMID: 28481359)	Breast Cancer liver metastasis	low	Female	18.38	ALIVE
P-0004394-T01-IM5	Zehir et al. (PMID: 28481359)	Lung cancer liver metastasis	low	Male	5.88	DECEASED
P-0004399-T01-IM5	Zehir et al. (PMID: 28481359)	Pancreatic cancer liver metastasis	high	Male	16.47	DECEASED
P-0004482-T01-IM5	Zehir et al. (PMID: 28481359)	Urinary system cancer liver metastasis	low	Male	4.44	DECEASED
P-0004502-T01-IM5	Zehir et al. (PMID: 28481359)	Colonrectal cancer liver metastasis	high	Male	1.55	DECEASED
P-0004512-T01-IM5	Zehir et al. (PMID: 28481359)	Other cancer liver metastasis	high	Female	8.71	ALIVE
P-0004517-T01-IM5	Zehir et al. (PMID: 28481359)	Lung cancer liver metastasis	low	Male	17.72	ALIVE
P-0004523-T01-IM5	Zehir et al. (PMID: 28481359)	Breast Cancer liver metastasis	low	Female	19.99	ALIVE
P-0004534-T01-IM5	Zehir et al. (PMID: 28481359)	Bile tract cancer liver metastasis	high	Male	5.33	DECEASED
P-0004537-T01-IM5	Zehir et al. (PMID: 28481359)	Breast Cancer liver metastasis	high	Female	9.57	DECEASED
P-0004548-T01-IM5	Zehir et al. (PMID: 28481359)	Gynecological cancer liver metastasis	high	Female	7.92	DECEASED
P-0004571-T01-IM5	Zehir et al. (PMID: 28481359)	Pancreatic cancer liver metastasis	low	Female	3.22	DECEASED
P-0004607-T03-IM5	Zehir et al. (PMID: 28481359)	Lung cancer liver metastasis	high	Male	5.1	DECEASED
P-0004644-T01-IM5	Zehir et al. (PMID: 28481359)	Pancreatic cancer liver metastasis	low	Female	19.33	ALIVE
P-0004647-T01-IM5	Zehir et al. (PMID: 28481359)	Upper gastrointestinal cancer liver metastasis	high	Male	2.33	DECEASED
P-0004650-T01-IM5	Zehir et al. (PMID: 28481359)	Unknown cancer liver metastasis	high	Male	2.01	ALIVE
P-0004666-T01-IM5	Zehir et al. (PMID: 28481359)	Colonrectal cancer liver metastasis	low	Male	18.18	ALIVE
P-0004669-T01-IM5	Zehir et al. (PMID: 28481359)	Unknown cancer liver metastasis	high	Female	4.27	ALIVE
P-0004697-T01-IM5	Zehir et al. (PMID: 28481359)	Colonrectal cancer liver metastasis	low	Male	18.08	ALIVE
P-0004699-T01-IM5	Zehir et al. (PMID: 28481359)	Lung cancer liver metastasis	high	Male	1.05	DECEASED
P-0004702-T03-IM5	Zehir et al. (PMID: 28481359)	Breast Cancer liver metastasis	low	Female	13.71	ALIVE
P-0004769-T01-IM5	Zehir et al. (PMID: 28481359)	Unknown cancer liver metastasis	low	Female	11.6	DECEASED
P-0004784-T01-IM5	Zehir et al. (PMID: 28481359)	Upper gastrointestinal cancer liver metastasis	low	Male	17.36	ALIVE
P-0004798-T01-IM5	Zehir et al. (PMID: 28481359)	Colonrectal cancer liver metastasis	high	Male	4.11	DECEASED
P-0004815-T01-IM5	Zehir et al. (PMID: 28481359)	Other cancer liver metastasis	low	Male	1.91	DECEASED
P-0004838-T01-IM5	Zehir et al. (PMID: 28481359)	Unknown cancer liver metastasis	low	Female	3.22	DECEASED
P-0004839-T01-IM5	Zehir et al. (PMID: 28481359)	Pancreatic cancer liver metastasis	low	Male	19.26	DECEASED
P-0004856-T01-IM5	Zehir et al. (PMID: 28481359)	Pancreatic cancer liver metastasis	high	Male	15.58	DECEASED
P-0004862-T01-IM5	Zehir et al. (PMID: 28481359)	Colonrectal cancer liver metastasis	high	Female	0.33	ALIVE
P-0004885-T01-IM5	Zehir et al. (PMID: 28481359)	Upper gastrointestinal cancer liver metastasis	low	Male	10.59	DECEASED
P-0004904-T01-IM5	Zehir et al. (PMID: 28481359)	Colonrectal cancer liver metastasis	low	Male	17.55	ALIVE
P-0004944-T02-IM5	Zehir et al. (PMID: 28481359)	Pancreatic cancer liver metastasis	high	Female	4.34	DECEASED
P-0004951-T01-IM5	Zehir et al. (PMID: 28481359)	Breast Cancer liver metastasis	low	Female	17.26	ALIVE
P-0004957-T01-IM5	Zehir et al. (PMID: 28481359)	Colonrectal cancer liver metastasis	low	Male	17.16	ALIVE
P-0004964-T01-IM5	Zehir et al. (PMID: 28481359)	Unknown cancer liver metastasis	high	Female	0.2	ALIVE
P-0005016-T01-IM5	Zehir et al. (PMID: 28481359)	Colonrectal cancer liver metastasis	low	Female	16.93	ALIVE
P-0005036-T01-IM5	Zehir et al. (PMID: 28481359)	Breast Cancer liver metastasis	low	Female	17.32	ALIVE
P-0005037-T01-IM5	Zehir et al. (PMID: 28481359)	Breast Cancer liver metastasis	high	Female	18.24	ALIVE
P-0005039-T01-IM5	Zehir et al. (PMID: 28481359)	Other cancer liver metastasis	high	Female	2.4	DECEASED
P-0005042-T01-IM5	Zehir et al. (PMID: 28481359)	Breast Cancer liver metastasis	low	Female	5.69	DECEASED
P-0005064-T01-IM5	Zehir et al. (PMID: 28481359)	Urinary system cancer liver metastasis	high	Male	12.13	DECEASED
P-0005074-T01-IM5	Zehir et al. (PMID: 28481359)	Unknown cancer liver metastasis	high	Male	1.18	DECEASED
P-0005075-T01-IM5	Zehir et al. (PMID: 28481359)	Pancreatic cancer liver metastasis	high	Male	5.75	ALIVE
P-0005091-T01-IM5	Zehir et al. (PMID: 28481359)	Colonrectal cancer liver metastasis	low	Male	17.06	ALIVE
P-0005092-T01-IM5	Zehir et al. (PMID: 28481359)	Gynecological cancer liver metastasis	high	Female	15.75	ALIVE
P-0005122-T01-IM5	Zehir et al. (PMID: 28481359)	Lung cancer liver metastasis	high	Male	6.57	DECEASED
P-0005127-T02-IM5	Zehir et al. (PMID: 28481359)	Unknown cancer liver metastasis	low	Female	15.91	ALIVE
P-0005142-T01-IM5	Zehir et al. (PMID: 28481359)	Pancreatic cancer liver metastasis	low	Male	0.39	ALIVE
P-0005145-T01-IM5	Zehir et al. (PMID: 28481359)	Breast Cancer liver metastasis	low	Female	16.93	ALIVE
P-0005158-T01-IM5	Zehir et al. (PMID: 28481359)	Breast Cancer liver metastasis	high	Female	0.16	ALIVE
P-0005186-T01-IM5	Zehir et al. (PMID: 28481359)	Bile tract cancer liver metastasis	high	Female	11.51	DECEASED
P-0005257-T01-IM5	Zehir et al. (PMID: 28481359)	Pancreatic cancer liver metastasis	high	Female	2.86	DECEASED
P-0005261-T01-IM5	Zehir et al. (PMID: 28481359)	Lung cancer liver metastasis	high	Female	1.58	DECEASED
P-0005262-T01-IM5	Zehir et al. (PMID: 28481359)	Upper gastrointestinal cancer liver metastasis	low	Male	10.75	DECEASED
P-0005268-T02-IM5	Zehir et al. (PMID: 28481359)	Breast Cancer liver metastasis	low	Female	4.93	DECEASED
P-0005315-T01-IM5	Zehir et al. (PMID: 28481359)	Breast Cancer liver metastasis	low	Female	2.99	ALIVE
P-0005316-T01-IM5	Zehir et al. (PMID: 28481359)	Lung cancer liver metastasis	high	Male	4.44	DECEASED
P-0005319-T01-IM5	Zehir et al. (PMID: 28481359)	Urinary system cancer liver metastasis	high	Female	8.61	DECEASED
P-0005335-T01-IM5	Zehir et al. (PMID: 28481359)	Pancreatic cancer liver metastasis	high	Female	10.19	DECEASED
P-0005343-T01-IM5	Zehir et al. (PMID: 28481359)	Colonrectal cancer liver metastasis	high	Male	16.57	ALIVE
P-0005352-T01-IM5	Zehir et al. (PMID: 28481359)	Other cancer liver metastasis	low	Female	16.44	ALIVE
P-0005360-T01-IM5	Zehir et al. (PMID: 28481359)	Breast Cancer liver metastasis	low	Female	17.85	ALIVE
P-0005377-T01-IM5	Zehir et al. (PMID: 28481359)	Breast Cancer liver metastasis	low	Female	16.21	ALIVE
P-0005391-T01-IM5	Zehir et al. (PMID: 28481359)	Pancreatic cancer liver metastasis	low	Female	16.93	ALIVE
P-0005392-T01-IM5	Zehir et al. (PMID: 28481359)	Other cancer liver metastasis	low	Male	11.44	DECEASED
P-0005416-T01-IM5	Zehir et al. (PMID: 28481359)	Breast Cancer liver metastasis	low	Female	3.85	DECEASED
P-0005420-T01-IM5	Zehir et al. (PMID: 28481359)	Bile tract cancer liver metastasis	high	Male	17.75	ALIVE
P-0005440-T01-IM5	Zehir et al. (PMID: 28481359)	Upper gastrointestinal cancer liver metastasis	high	Male	8.97	DECEASED
P-0005446-T01-IM5	Zehir et al. (PMID: 28481359)	Colonrectal cancer liver metastasis	high	Female	16.5	ALIVE
P-0005483-T02-IM5	Zehir et al. (PMID: 28481359)	Lung cancer liver metastasis	low	Female	15.91	DECEASED
P-0005489-T01-IM5	Zehir et al. (PMID: 28481359)	Urinary system cancer liver metastasis	low	Male	16.11	ALIVE
P-0005508-T01-IM5	Zehir et al. (PMID: 28481359)	Breast Cancer liver metastasis	low	Female	6.15	ALIVE
P-0005553-T01-IM5	Zehir et al. (PMID: 28481359)	Lung cancer liver metastasis	high	Male	11.37	DECEASED
P-0005555-T01-IM5	Zehir et al. (PMID: 28481359)	Urinary system cancer liver metastasis	low	Male	3.45	DECEASED
P-0005563-T02-IM5	Zehir et al. (PMID: 28481359)	Pancreatic cancer liver metastasis	high	Male	8.74	DECEASED
P-0005569-T01-IM5	Zehir et al. (PMID: 28481359)	Colonrectal cancer liver metastasis	high	Male	13.77	ALIVE
P-0005589-T01-IM5	Zehir et al. (PMID: 28481359)	Colonrectal cancer liver metastasis	low	Male	24.13	ALIVE
P-0005594-T01-IM5	Zehir et al. (PMID: 28481359)	Colonrectal cancer liver metastasis	low	Female	15.81	ALIVE
P-0005613-T01-IM5	Zehir et al. (PMID: 28481359)	Breast Cancer liver metastasis	high	Female	13.41	DECEASED
P-0005623-T02-IM5	Zehir et al. (PMID: 28481359)	Colonrectal cancer liver metastasis	high	Female	17.13	ALIVE
P-0005625-T02-IM5	Zehir et al. (PMID: 28481359)	Unknown cancer liver metastasis	high	Female	8.02	DECEASED
P-0005631-T01-IM5	Zehir et al. (PMID: 28481359)	Breast Cancer liver metastasis	high	Female	16.44	ALIVE
P-0005634-T01-IM5	Zehir et al. (PMID: 28481359)	Colonrectal cancer liver metastasis	low	Male	8.84	DECEASED
P-0005652-T01-IM5	Zehir et al. (PMID: 28481359)	Pancreatic cancer liver metastasis	high	Male	11.7	DECEASED
P-0005662-T01-IM5	Zehir et al. (PMID: 28481359)	Pancreatic cancer liver metastasis	high	Female	22.42	ALIVE
P-0005704-T01-IM5	Zehir et al. (PMID: 28481359)	Unknown cancer liver metastasis	high	Female	18.05	ALIVE
P-0005705-T01-IM5	Zehir et al. (PMID: 28481359)	Upper gastrointestinal cancer liver metastasis	low	Male	13.54	ALIVE
P-0005715-T01-IM5	Zehir et al. (PMID: 28481359)	Colonrectal cancer liver metastasis	low	Male	16.21	ALIVE
P-0005727-T01-IM5	Zehir et al. (PMID: 28481359)	Urinary system cancer liver metastasis	low	Male	9.17	DECEASED
P-0005730-T02-IM5	Zehir et al. (PMID: 28481359)	Colonrectal cancer liver metastasis	low	Female	17.55	ALIVE
P-0005731-T01-IM5	Zehir et al. (PMID: 28481359)	Urinary system cancer liver metastasis	low	Male	12.98	DECEASED
P-0005741-T02-IM5	Zehir et al. (PMID: 28481359)	Pancreatic cancer liver metastasis	high	Male	1.91	DECEASED
P-0005749-T01-IM5	Zehir et al. (PMID: 28481359)	Other cancer liver metastasis	low	Male	14.83	ALIVE
P-0005752-T01-IM5	Zehir et al. (PMID: 28481359)	Lung cancer liver metastasis	low	Male	4.4	DECEASED
P-0005761-T01-IM5	Zehir et al. (PMID: 28481359)	Urinary system cancer liver metastasis	low	Male	8.94	DECEASED
P-0005766-T01-IM5	Zehir et al. (PMID: 28481359)	Gynecological cancer liver metastasis	low	Female	15.65	DECEASED
P-0005773-T02-IM5	Zehir et al. (PMID: 28481359)	Urinary system cancer liver metastasis	low	Male	10.98	DECEASED
P-0005778-T01-IM5	Zehir et al. (PMID: 28481359)	Breast Cancer liver metastasis	high	Female	9.47	DECEASED
P-0005787-T02-IM5	Zehir et al. (PMID: 28481359)	Urinary system cancer liver metastasis	high	Male	15.55	ALIVE
P-0005790-T01-IM5	Zehir et al. (PMID: 28481359)	Breast Cancer liver metastasis	low	Female	8.22	ALIVE
P-0005792-T01-IM5	Zehir et al. (PMID: 28481359)	Lung cancer liver metastasis	high	Male	15.45	DECEASED
P-0005799-T01-IM5	Zehir et al. (PMID: 28481359)	Breast Cancer liver metastasis	high	Female	12.98	DECEASED
P-0005817-T01-IM5	Zehir et al. (PMID: 28481359)	Upper gastrointestinal cancer liver metastasis	low	Female	15.32	ALIVE
P-0005819-T01-IM5	Zehir et al. (PMID: 28481359)	Upper gastrointestinal cancer liver metastasis	high	Male	15.29	ALIVE
P-0005821-T01-IM5	Zehir et al. (PMID: 28481359)	Pancreatic cancer liver metastasis	low	Male	4.34	DECEASED
P-0005838-T01-IM5	Zehir et al. (PMID: 28481359)	Other cancer liver metastasis	low	Male	2.53	ALIVE
P-0005858-T01-IM5	Zehir et al. (PMID: 28481359)	Colonrectal cancer liver metastasis	low	Female	14.99	ALIVE
P-0005860-T01-IM5	Zehir et al. (PMID: 28481359)	Pancreatic cancer liver metastasis	high	Male	1.97	DECEASED
P-0005887-T02-IM5	Zehir et al. (PMID: 28481359)	Upper gastrointestinal cancer liver metastasis	high	Male	15.81	ALIVE
P-0005888-T01-IM5	Zehir et al. (PMID: 28481359)	Colonrectal cancer liver metastasis	low	Female	12.92	DECEASED
P-0005895-T01-IM5	Zehir et al. (PMID: 28481359)	Lung cancer liver metastasis	high	Female	10.29	DECEASED
P-0005910-T01-IM5	Zehir et al. (PMID: 28481359)	Colonrectal cancer liver metastasis	low	Female	1.84	ALIVE
P-0005915-T01-IM5	Zehir et al. (PMID: 28481359)	Breast Cancer liver metastasis	high	Female	7.96	ALIVE
P-0005950-T01-IM5	Zehir et al. (PMID: 28481359)	Breast Cancer liver metastasis	high	Female	11.93	DECEASED
P-0005970-T03-IM5	Zehir et al. (PMID: 28481359)	Urinary system cancer liver metastasis	high	Male	14.1	ALIVE
P-0005976-T01-IM5	Zehir et al. (PMID: 28481359)	Urinary system cancer liver metastasis	low	Male	1.74	DECEASED
P-0005997-T01-IM5	Zehir et al. (PMID: 28481359)	Pancreatic cancer liver metastasis	high	Male	20.97	ALIVE
P-0005998-T01-IM5	Zehir et al. (PMID: 28481359)	Colonrectal cancer liver metastasis	low	Male	22.06	ALIVE
P-0006000-T02-IM5	Zehir et al. (PMID: 28481359)	Colonrectal cancer liver metastasis	low	Female	13.81	ALIVE
P-0006032-T01-IM5	Zehir et al. (PMID: 28481359)	Other cancer liver metastasis	low	Female	3.88	DECEASED
P-0006047-T02-IM5	Zehir et al. (PMID: 28481359)	Lung cancer liver metastasis	high	Female	8.51	ALIVE
P-0006069-T01-IM5	Zehir et al. (PMID: 28481359)	Colonrectal cancer liver metastasis	low	Male	11.44	ALIVE
P-0006090-T01-IM5	Zehir et al. (PMID: 28481359)	Breast Cancer liver metastasis	high	Female	14.56	ALIVE
P-0006104-T01-IM5	Zehir et al. (PMID: 28481359)	Upper gastrointestinal cancer liver metastasis	low	Male	13.48	ALIVE
P-0006109-T01-IM5	Zehir et al. (PMID: 28481359)	Other cancer liver metastasis	low	Female	5.69	ALIVE
P-0006110-T01-IM5	Zehir et al. (PMID: 28481359)	Colonrectal cancer liver metastasis	low	Male	6.41	DECEASED
P-0006118-T02-IM5	Zehir et al. (PMID: 28481359)	Colonrectal cancer liver metastasis	low	Male	14.99	ALIVE
P-0006122-T01-IM5	Zehir et al. (PMID: 28481359)	Unknown cancer liver metastasis	high	Female	14.6	DECEASED
P-0006131-T01-IM5	Zehir et al. (PMID: 28481359)	Bile tract cancer liver metastasis	low	Female	11.6	DECEASED
P-0006161-T03-IM5	Zehir et al. (PMID: 28481359)	Breast Cancer liver metastasis	high	Female	6.11	DECEASED
P-0006176-T01-IM5	Zehir et al. (PMID: 28481359)	Bile tract cancer liver metastasis	low	Female	14.3	DECEASED
P-0006205-T01-IM5	Zehir et al. (PMID: 28481359)	Pancreatic cancer liver metastasis	high	Male	0.89	DECEASED
P-0006209-T01-IM5	Zehir et al. (PMID: 28481359)	Urinary system cancer liver metastasis	low	Female	16.57	ALIVE
P-0006213-T01-IM5	Zehir et al. (PMID: 28481359)	Colonrectal cancer liver metastasis	low	Male	15.48	ALIVE
P-0006246-T02-IM5	Zehir et al. (PMID: 28481359)	Colonrectal cancer liver metastasis	low	Male	10.91	ALIVE
P-0006251-T01-IM5	Zehir et al. (PMID: 28481359)	Colonrectal cancer liver metastasis	low	Female	11.9	ALIVE
P-0006260-T01-IM5	Zehir et al. (PMID: 28481359)	Pancreatic cancer liver metastasis	low	Male	12.06	DECEASED
P-0006266-T01-IM5	Zehir et al. (PMID: 28481359)	Pancreatic cancer liver metastasis	high	Female	5.88	ALIVE
P-0006275-T01-IM5	Zehir et al. (PMID: 28481359)	Colonrectal cancer liver metastasis	low	Male	14.43	ALIVE
P-0006309-T01-IM5	Zehir et al. (PMID: 28481359)	Breast Cancer liver metastasis	low	Female	2.99	ALIVE
P-0006316-T01-IM5	Zehir et al. (PMID: 28481359)	Colonrectal cancer liver metastasis	low	Female	10.62	ALIVE
P-0006317-T01-IM5	Zehir et al. (PMID: 28481359)	Colonrectal cancer liver metastasis	high	Male	12.95	DECEASED
P-0006336-T01-IM5	Zehir et al. (PMID: 28481359)	Upper gastrointestinal cancer liver metastasis	low	Male	16.83	ALIVE
P-0006339-T01-IM5	Zehir et al. (PMID: 28481359)	Other cancer liver metastasis	high	Female	1.31	ALIVE
P-0006382-T02-IM5	Zehir et al. (PMID: 28481359)	Pancreatic cancer liver metastasis	low	Male	14.56	ALIVE
P-0006390-T01-IM5	Zehir et al. (PMID: 28481359)	Colonrectal cancer liver metastasis	low	Female	14	ALIVE
P-0006406-T01-IM5	Zehir et al. (PMID: 28481359)	Breast Cancer liver metastasis	high	Female	14.2	ALIVE
P-0006412-T01-IM5	Zehir et al. (PMID: 28481359)	Pancreatic cancer liver metastasis	high	Female	14.43	ALIVE
P-0006433-T01-IM5	Zehir et al. (PMID: 28481359)	Pancreatic cancer liver metastasis	high	Male	20.32	ALIVE
P-0006442-T01-IM5	Zehir et al. (PMID: 28481359)	Breast Cancer liver metastasis	low	Female	9.6	DECEASED
P-0006450-T02-IM5	Zehir et al. (PMID: 28481359)	Bile tract cancer liver metastasis	high	Female	2.3	DECEASED
P-0006451-T01-IM5	Zehir et al. (PMID: 28481359)	Pancreatic cancer liver metastasis	low	Female	9.6	DECEASED
P-0006455-T01-IM5	Zehir et al. (PMID: 28481359)	Breast Cancer liver metastasis	high	Female	14.86	ALIVE
P-0006467-T01-IM5	Zehir et al. (PMID: 28481359)	Other cancer liver metastasis	low	Male	14.3	ALIVE
P-0006494-T02-IM5	Zehir et al. (PMID: 28481359)	Pancreatic cancer liver metastasis	low	Male	20.32	ALIVE
P-0006544-T01-IM5	Zehir et al. (PMID: 28481359)	Breast Cancer liver metastasis	high	Female	13.02	DECEASED
P-0006575-T01-IM5	Zehir et al. (PMID: 28481359)	Colonrectal cancer liver metastasis	low	Female	14.53	ALIVE
P-0006608-T01-IM5	Zehir et al. (PMID: 28481359)	Colonrectal cancer liver metastasis	low	Female	16.34	ALIVE
P-0006609-T01-IM5	Zehir et al. (PMID: 28481359)	Breast Cancer liver metastasis	low	Female	2.27	ALIVE
P-0006616-T01-IM5	Zehir et al. (PMID: 28481359)	Colonrectal cancer liver metastasis	high	Male	13.38	DECEASED
P-0006617-T01-IM5	Zehir et al. (PMID: 28481359)	Pancreatic cancer liver metastasis	high	Male	15.06	ALIVE
P-0006623-T01-IM5	Zehir et al. (PMID: 28481359)	Pancreatic cancer liver metastasis	high	Female	10.12	DECEASED
P-0006629-T01-IM5	Zehir et al. (PMID: 28481359)	Upper gastrointestinal cancer liver metastasis	high	Male	22.52	ALIVE
P-0006641-T01-IM5	Zehir et al. (PMID: 28481359)	Other cancer liver metastasis	low	Female	10.98	DECEASED
P-0006646-T01-IM5	Zehir et al. (PMID: 28481359)	Colonrectal cancer liver metastasis	low	Male	22.75	ALIVE
P-0006647-T01-IM5	Zehir et al. (PMID: 28481359)	Colonrectal cancer liver metastasis	low	Male	15.06	DECEASED
P-0006649-T01-IM5	Zehir et al. (PMID: 28481359)	Colonrectal cancer liver metastasis	low	Male	17.03	ALIVE
P-0006650-T01-IM5	Zehir et al. (PMID: 28481359)	Breast Cancer liver metastasis	high	Female	11.54	DECEASED
P-0006656-T01-IM5	Zehir et al. (PMID: 28481359)	Gynecological cancer liver metastasis	high	Female	13.71	ALIVE
P-0006661-T01-IM5	Zehir et al. (PMID: 28481359)	Pancreatic cancer liver metastasis	high	Male	0.72	ALIVE
P-0006664-T01-IM5	Zehir et al. (PMID: 28481359)	Upper gastrointestinal cancer liver metastasis	low	Male	19.36	ALIVE
P-0006671-T01-IM5	Zehir et al. (PMID: 28481359)	Lung cancer liver metastasis	low	Female	12.75	ALIVE
P-0006676-T01-IM5	Zehir et al. (PMID: 28481359)	Breast Cancer liver metastasis	low	Female	3.32	DECEASED
P-0006679-T01-IM5	Zehir et al. (PMID: 28481359)	Pancreatic cancer liver metastasis	high	Male	2.73	DECEASED
P-0006701-T01-IM5	Zehir et al. (PMID: 28481359)	Colonrectal cancer liver metastasis	low	Male	13.05	ALIVE
P-0006702-T01-IM5	Zehir et al. (PMID: 28481359)	Pancreatic cancer liver metastasis	high	Female	20.81	DECEASED
P-0006704-T01-IM5	Zehir et al. (PMID: 28481359)	Colonrectal cancer liver metastasis	low	Female	16.73	ALIVE
P-0006708-T01-IM5	Zehir et al. (PMID: 28481359)	Colonrectal cancer liver metastasis	low	Female	12.03	DECEASED
P-0006712-T01-IM5	Zehir et al. (PMID: 28481359)	Upper gastrointestinal cancer liver metastasis	low	Male	3.65	ALIVE
P-0006713-T01-IM5	Zehir et al. (PMID: 28481359)	Lung cancer liver metastasis	low	Female	13.12	ALIVE
P-0006721-T01-IM5	Zehir et al. (PMID: 28481359)	Colonrectal cancer liver metastasis	low	Female	17.32	ALIVE
P-0006726-T01-IM5	Zehir et al. (PMID: 28481359)	Colonrectal cancer liver metastasis	low	Female	13.84	ALIVE
P-0006735-T01-IM5	Zehir et al. (PMID: 28481359)	Colonrectal cancer liver metastasis	low	Male	14.69	ALIVE
P-0006741-T01-IM5	Zehir et al. (PMID: 28481359)	Breast Cancer liver metastasis	high	Female	13.35	ALIVE
P-0006744-T01-IM5	Zehir et al. (PMID: 28481359)	Colonrectal cancer liver metastasis	low	Male	15.29	ALIVE
P-0006764-T01-IM5	Zehir et al. (PMID: 28481359)	Colonrectal cancer liver metastasis	low	Female	12.75	ALIVE
P-0006785-T01-IM5	Zehir et al. (PMID: 28481359)	Lung cancer liver metastasis	high	Female	12.85	DECEASED
P-0006800-T01-IM5	Zehir et al. (PMID: 28481359)	Urinary system cancer liver metastasis	low	Male	14.14	ALIVE
P-0006806-T01-IM5	Zehir et al. (PMID: 28481359)	Urinary system cancer liver metastasis	high	Male	3.98	ALIVE
P-0006816-T01-IM5	Zehir et al. (PMID: 28481359)	Colonrectal cancer liver metastasis	low	Female	12.85	ALIVE
P-0006828-T01-IM5	Zehir et al. (PMID: 28481359)	Pancreatic cancer liver metastasis	high	Male	7.46	DECEASED
P-0006842-T01-IM5	Zehir et al. (PMID: 28481359)	Breast Cancer liver metastasis	high	Female	13.05	ALIVE
P-0006845-T01-IM5	Zehir et al. (PMID: 28481359)	Other cancer liver metastasis	low	Male	13.28	ALIVE
P-0006854-T01-IM5	Zehir et al. (PMID: 28481359)	Breast Cancer liver metastasis	high	Female	4.37	DECEASED
P-0006856-T01-IM5	Zehir et al. (PMID: 28481359)	Urinary system cancer liver metastasis	high	Male	12.89	ALIVE
P-0006861-T01-IM5	Zehir et al. (PMID: 28481359)	Colonrectal cancer liver metastasis	low	Female	20.97	ALIVE
P-0006866-T01-IM5	Zehir et al. (PMID: 28481359)	Breast Cancer liver metastasis	low	Female	1.64	ALIVE
P-0006868-T01-IM5	Zehir et al. (PMID: 28481359)	Upper gastrointestinal cancer liver metastasis	low	Male	4.6	ALIVE
P-0006883-T01-IM5	Zehir et al. (PMID: 28481359)	Lung cancer liver metastasis	high	Female	13.02	ALIVE
P-0006885-T01-IM5	Zehir et al. (PMID: 28481359)	Bile tract cancer liver metastasis	low	Male	2.89	ALIVE
P-0006887-T01-IM5	Zehir et al. (PMID: 28481359)	Colonrectal cancer liver metastasis	low	Female	5.98	ALIVE
P-0006888-T01-IM5	Zehir et al. (PMID: 28481359)	Colonrectal cancer liver metastasis	low	Female	12.69	ALIVE
P-0006890-T01-IM5	Zehir et al. (PMID: 28481359)	Colonrectal cancer liver metastasis	low	Female	13.68	ALIVE
P-0006897-T01-IM5	Zehir et al. (PMID: 28481359)	Other cancer liver metastasis	low	Male	11.11	ALIVE
P-0006901-T01-IM5	Zehir et al. (PMID: 28481359)	Upper gastrointestinal cancer liver metastasis	low	Male	9.99	ALIVE
P-0006953-T01-IM5	Zehir et al. (PMID: 28481359)	Pancreatic cancer liver metastasis	high	Female	13.41	DECEASED
P-0006968-T01-IM5	Zehir et al. (PMID: 28481359)	Colonrectal cancer liver metastasis	low	Female	13.28	ALIVE
P-0006983-T01-IM5	Zehir et al. (PMID: 28481359)	Colonrectal cancer liver metastasis	low	Male	14.69	DECEASED
P-0006996-T01-IM5	Zehir et al. (PMID: 28481359)	Breast Cancer liver metastasis	high	Female	4.08	ALIVE
P-0007012-T01-IM5	Zehir et al. (PMID: 28481359)	Colonrectal cancer liver metastasis	low	Male	6.94	DECEASED
P-0007022-T01-IM5	Zehir et al. (PMID: 28481359)	Unknown cancer liver metastasis	low	Male	13.91	ALIVE
P-0007036-T01-IM5	Zehir et al. (PMID: 28481359)	Colonrectal cancer liver metastasis	low	Female	14.96	ALIVE
P-0007047-T01-IM5	Zehir et al. (PMID: 28481359)	Pancreatic cancer liver metastasis	low	Male	0.33	ALIVE
P-0007051-T01-IM5	Zehir et al. (PMID: 28481359)	Lung cancer liver metastasis	high	Male	5.33	DECEASED
P-0007060-T01-IM5	Zehir et al. (PMID: 28481359)	Pancreatic cancer liver metastasis	high	Male	7.96	DECEASED
P-0007061-T01-IM5	Zehir et al. (PMID: 28481359)	Other cancer liver metastasis	low	Female	12.52	ALIVE
P-0007062-T01-IM5	Zehir et al. (PMID: 28481359)	Pancreatic cancer liver metastasis	high	Male	10.72	DECEASED
P-0007070-T01-IM5	Zehir et al. (PMID: 28481359)	Colonrectal cancer liver metastasis	low	Male	17.46	ALIVE
P-0007076-T03-IM5	Zehir et al. (PMID: 28481359)	Unknown cancer liver metastasis	low	Female	9.43	ALIVE
P-0007079-T01-IM5	Zehir et al. (PMID: 28481359)	Colonrectal cancer liver metastasis	low	Male	19.79	ALIVE
P-0007087-T01-IM5	Zehir et al. (PMID: 28481359)	Breast Cancer liver metastasis	low	Female	10.32	ALIVE
P-0007088-T02-IM5	Zehir et al. (PMID: 28481359)	Lung cancer liver metastasis	high	Female	12.59	DECEASED
P-0007091-T01-IM5	Zehir et al. (PMID: 28481359)	Lung cancer liver metastasis	high	Male	2.79	DECEASED
P-0007092-T01-IM5	Zehir et al. (PMID: 28481359)	Colonrectal cancer liver metastasis	low	Male	19.4	ALIVE
P-0007093-T01-IM5	Zehir et al. (PMID: 28481359)	Breast Cancer liver metastasis	low	Female	1.48	ALIVE
P-0007097-T01-IM5	Zehir et al. (PMID: 28481359)	Colonrectal cancer liver metastasis	low	Female	14	ALIVE
P-0007113-T01-IM5	Zehir et al. (PMID: 28481359)	Pancreatic cancer liver metastasis	high	Male	13.91	ALIVE
P-0007135-T01-IM5	Zehir et al. (PMID: 28481359)	Colonrectal cancer liver metastasis	low	Male	13.97	ALIVE
P-0007140-T01-IM5	Zehir et al. (PMID: 28481359)	Colonrectal cancer liver metastasis	low	Male	2.79	ALIVE
P-0007144-T01-IM5	Zehir et al. (PMID: 28481359)	Colonrectal cancer liver metastasis	low	Male	19.53	ALIVE
P-0007146-T01-IM5	Zehir et al. (PMID: 28481359)	Breast Cancer liver metastasis	low	Female	12.62	ALIVE
P-0007183-T01-IM5	Zehir et al. (PMID: 28481359)	Breast Cancer liver metastasis	low	Female	1.28	ALIVE
P-0007185-T01-IM5	Zehir et al. (PMID: 28481359)	Colonrectal cancer liver metastasis	low	Male	13.08	ALIVE
P-0007202-T01-IM5	Zehir et al. (PMID: 28481359)	Pancreatic cancer liver metastasis	low	Female	12.39	ALIVE
P-0007215-T01-IM5	Zehir et al. (PMID: 28481359)	Pancreatic cancer liver metastasis	high	Male	4.11	ALIVE
P-0007223-T01-IM5	Zehir et al. (PMID: 28481359)	Lung cancer liver metastasis	low	Male	12.39	ALIVE
P-0007228-T01-IM5	Zehir et al. (PMID: 28481359)	Breast Cancer liver metastasis	high	Female	12.66	ALIVE
P-0007268-T02-IM5	Zehir et al. (PMID: 28481359)	Upper gastrointestinal cancer liver metastasis	high	Male	15.06	ALIVE
P-0007303-T01-IM5	Zehir et al. (PMID: 28481359)	Colonrectal cancer liver metastasis	low	Male	20.45	ALIVE
P-0007305-T01-IM5	Zehir et al. (PMID: 28481359)	Colonrectal cancer liver metastasis	low	Male	12.59	ALIVE
P-0007315-T01-IM5	Zehir et al. (PMID: 28481359)	Colonrectal cancer liver metastasis	low	Female	14.86	ALIVE
P-0007335-T02-IM5	Zehir et al. (PMID: 28481359)	Breast Cancer liver metastasis	high	Female	13.05	ALIVE
P-0007340-T01-IM5	Zehir et al. (PMID: 28481359)	Breast Cancer liver metastasis	low	Female	10.85	DECEASED
P-0007383-T01-IM5	Zehir et al. (PMID: 28481359)	Other cancer liver metastasis	low	Male	7.82	ALIVE
P-0007391-T01-IM5	Zehir et al. (PMID: 28481359)	Colonrectal cancer liver metastasis	low	Male	17.82	ALIVE
P-0007419-T01-IM5	Zehir et al. (PMID: 28481359)	Colonrectal cancer liver metastasis	low	Male	11.24	ALIVE
P-0007486-T01-IM5	Zehir et al. (PMID: 28481359)	Colonrectal cancer liver metastasis	low	Female	2.6	DECEASED
P-0007533-T01-IM5	Zehir et al. (PMID: 28481359)	Urinary system cancer liver metastasis	low	Male	12.06	ALIVE
P-0007560-T01-IM5	Zehir et al. (PMID: 28481359)	Colonrectal cancer liver metastasis	low	Male	15.19	ALIVE
P-0007575-T01-IM5	Zehir et al. (PMID: 28481359)	Other cancer liver metastasis	high	Male	13.15	ALIVE
P-0007581-T01-IM5	Zehir et al. (PMID: 28481359)	Colonrectal cancer liver metastasis	low	Male	14.63	DECEASED
P-0007582-T01-IM5	Zehir et al. (PMID: 28481359)	Lung cancer liver metastasis	low	Male	3.55	DECEASED
P-0007627-T01-IM5	Zehir et al. (PMID: 28481359)	Breast Cancer liver metastasis	low	Female	9.53	DECEASED
P-0007630-T01-IM5	Zehir et al. (PMID: 28481359)	Pancreatic cancer liver metastasis	low	Female	12.03	ALIVE
P-0007642-T01-IM5	Zehir et al. (PMID: 28481359)	Unknown cancer liver metastasis	low	Male	0.66	DECEASED
P-0007663-T01-IM5	Zehir et al. (PMID: 28481359)	Lung cancer liver metastasis	low	Female	13.94	DECEASED
P-0007679-T01-IM5	Zehir et al. (PMID: 28481359)	Upper gastrointestinal cancer liver metastasis	low	Male	17.78	ALIVE
P-0007686-T01-IM5	Zehir et al. (PMID: 28481359)	Colonrectal cancer liver metastasis	low	Male	11.77	ALIVE
P-0007690-T01-IM5	Zehir et al. (PMID: 28481359)	Other cancer liver metastasis	low	Female	11.87	ALIVE
P-0007691-T01-IM5	Zehir et al. (PMID: 28481359)	Colonrectal cancer liver metastasis	low	Female	16.57	ALIVE
P-0007699-T02-IM5	Zehir et al. (PMID: 28481359)	Other cancer liver metastasis	high	Male	10.49	ALIVE
P-0007702-T01-IM5	Zehir et al. (PMID: 28481359)	Upper gastrointestinal cancer liver metastasis	low	Female	12	ALIVE
P-0007703-T01-IM5	Zehir et al. (PMID: 28481359)	Bile tract cancer liver metastasis	low	Male	7.82	ALIVE
P-0007734-T01-IM5	Zehir et al. (PMID: 28481359)	Urinary system cancer liver metastasis	high	Male	10.12	ALIVE
P-0007792-T01-IM5	Zehir et al. (PMID: 28481359)	Urinary system cancer liver metastasis	low	Female	3.02	ALIVE
P-0007804-T01-IM5	Zehir et al. (PMID: 28481359)	Colonrectal cancer liver metastasis	low	Male	7	ALIVE
P-0007808-T01-IM5	Zehir et al. (PMID: 28481359)	Breast Cancer liver metastasis	high	Female	10.62	DECEASED
P-0007837-T01-IM5	Zehir et al. (PMID: 28481359)	Pancreatic cancer liver metastasis	high	Female	1.94	DECEASED
P-0007838-T01-IM5	Zehir et al. (PMID: 28481359)	Pancreatic cancer liver metastasis	high	Male	9.11	DECEASED
P-0007852-T02-IM5	Zehir et al. (PMID: 28481359)	Other cancer liver metastasis	low	Male	5.69	DECEASED
P-0007865-T01-IM5	Zehir et al. (PMID: 28481359)	Pancreatic cancer liver metastasis	high	Female	2.76	DECEASED
P-0007870-T01-IM5	Zehir et al. (PMID: 28481359)	Lung cancer liver metastasis	high	Male	8.05	ALIVE
P-0007888-T01-IM5	Zehir et al. (PMID: 28481359)	Breast Cancer liver metastasis	low	Female	11.9	ALIVE
P-0007906-T01-IM5	Zehir et al. (PMID: 28481359)	Pancreatic cancer liver metastasis	high	Male	4.87	ALIVE
P-0007977-T01-IM5	Zehir et al. (PMID: 28481359)	Lung cancer liver metastasis	high	Female	2.76	DECEASED
P-0007981-T02-IM5	Zehir et al. (PMID: 28481359)	Urinary system cancer liver metastasis	low	Male	2.47	DECEASED
P-0007990-T01-IM5	Zehir et al. (PMID: 28481359)	Colonrectal cancer liver metastasis	low	Male	9.07	DECEASED
P-0007994-T01-IM5	Zehir et al. (PMID: 28481359)	Urinary system cancer liver metastasis	high	Male	2.01	DECEASED
P-0007998-T02-IM5	Zehir et al. (PMID: 28481359)	Colonrectal cancer liver metastasis	low	Male	11.11	ALIVE
P-0008000-T01-IM5	Zehir et al. (PMID: 28481359)	Lung cancer liver metastasis	high	Male	8.19	DECEASED
P-0008007-T01-IM5	Zehir et al. (PMID: 28481359)	Breast Cancer liver metastasis	low	Female	3.71	ALIVE
P-0008010-T01-IM5	Zehir et al. (PMID: 28481359)	Breast Cancer liver metastasis	low	Female	11.87	ALIVE
P-0008015-T01-IM5	Zehir et al. (PMID: 28481359)	Unknown cancer liver metastasis	low	Male	9.2	ALIVE
P-0008026-T01-IM5	Zehir et al. (PMID: 28481359)	Urinary system cancer liver metastasis	low	Male	0.56	DECEASED
P-0008027-T01-IM5	Zehir et al. (PMID: 28481359)	Breast Cancer liver metastasis	low	Female	11.7	ALIVE
P-0008037-T01-IM5	Zehir et al. (PMID: 28481359)	Gynecological cancer liver metastasis	high	Female	12.13	DECEASED
P-0008042-T01-IM5	Zehir et al. (PMID: 28481359)	Colonrectal cancer liver metastasis	low	Male	12.2	ALIVE
P-0008043-T01-IM5	Zehir et al. (PMID: 28481359)	Pancreatic cancer liver metastasis	low	Male	11.47	ALIVE
P-0008069-T01-IM5	Zehir et al. (PMID: 28481359)	Urinary system cancer liver metastasis	low	Male	5.59	DECEASED
P-0008084-T02-IM5	Zehir et al. (PMID: 28481359)	Upper gastrointestinal cancer liver metastasis	low	Male	5.39	ALIVE
P-0008141-T01-IM5	Zehir et al. (PMID: 28481359)	Colonrectal cancer liver metastasis	low	Female	12.06	ALIVE
P-0008157-T01-IM5	Zehir et al. (PMID: 28481359)	Pancreatic cancer liver metastasis	high	Male	9.8	DECEASED
P-0008164-T01-IM5	Zehir et al. (PMID: 28481359)	Pancreatic cancer liver metastasis	high	Male	11.14	ALIVE
P-0008167-T01-IM5	Zehir et al. (PMID: 28481359)	Colonrectal cancer liver metastasis	low	Male	0.66	DECEASED
P-0008290-T01-IM5	Zehir et al. (PMID: 28481359)	Urinary system cancer liver metastasis	low	Male	8.32	ALIVE
P-0008315-T01-IM5	Zehir et al. (PMID: 28481359)	Urinary system cancer liver metastasis	low	Male	8.51	DECEASED
P-0008327-T01-IM5	Zehir et al. (PMID: 28481359)	Breast Cancer liver metastasis	low	Female	1.61	ALIVE
P-0008332-T01-IM5	Zehir et al. (PMID: 28481359)	Lung cancer liver metastasis	low	Female	10.19	ALIVE
P-0008385-T01-IM5	Zehir et al. (PMID: 28481359)	Breast Cancer liver metastasis	low	Female	16.37	ALIVE
P-0008390-T01-IM5	Zehir et al. (PMID: 28481359)	Urinary system cancer liver metastasis	high	Male	1.28	DECEASED
P-0008406-T01-IM5	Zehir et al. (PMID: 28481359)	Lung cancer liver metastasis	high	Female	3.62	DECEASED
P-0008427-T01-IM5	Zehir et al. (PMID: 28481359)	Lung cancer liver metastasis	high	Female	8.51	ALIVE
P-0008429-T01-IM5	Zehir et al. (PMID: 28481359)	Colonrectal cancer liver metastasis	low	Male	12.03	ALIVE
P-0008437-T01-IM5	Zehir et al. (PMID: 28481359)	Unknown cancer liver metastasis	high	Female	9.5	DECEASED
P-0008455-T01-IM5	Zehir et al. (PMID: 28481359)	Other cancer liver metastasis	high	Female	14.69	ALIVE
P-0008458-T02-IM5	Zehir et al. (PMID: 28481359)	Pancreatic cancer liver metastasis	high	Female	11.18	ALIVE
P-0008489-T01-IM5	Zehir et al. (PMID: 28481359)	Breast Cancer liver metastasis	high	Female	5.52	DECEASED
P-0008574-T01-IM5	Zehir et al. (PMID: 28481359)	Breast Cancer liver metastasis	low	Female	11.8	ALIVE
P-0008588-T01-IM5	Zehir et al. (PMID: 28481359)	Colonrectal cancer liver metastasis	low	Female	15.75	ALIVE
P-0008594-T01-IM5	Zehir et al. (PMID: 28481359)	Colonrectal cancer liver metastasis	low	Female	11.47	ALIVE
P-0008600-T01-IM5	Zehir et al. (PMID: 28481359)	Colonrectal cancer liver metastasis	low	Female	11.24	ALIVE
P-0008644-T01-IM5	Zehir et al. (PMID: 28481359)	Pancreatic cancer liver metastasis	high	Female	3.62	ALIVE
P-0008657-T01-IM5	Zehir et al. (PMID: 28481359)	Lung cancer liver metastasis	low	Male	1.81	ALIVE
P-0008679-T03-IM5	Zehir et al. (PMID: 28481359)	Breast Cancer liver metastasis	low	Female	16.86	ALIVE
P-0008683-T01-IM5	Zehir et al. (PMID: 28481359)	Colonrectal cancer liver metastasis	low	Female	6.41	ALIVE
P-0008690-T01-IM5	Zehir et al. (PMID: 28481359)	Colonrectal cancer liver metastasis	low	Male	9.66	ALIVE
P-0008691-T01-IM5	Zehir et al. (PMID: 28481359)	Breast Cancer liver metastasis	high	Female	4.08	DECEASED
P-0008707-T01-IM5	Zehir et al. (PMID: 28481359)	Pancreatic cancer liver metastasis	low	Female	16.57	ALIVE
P-0008709-T01-IM5	Zehir et al. (PMID: 28481359)	Breast Cancer liver metastasis	high	Female	4.34	ALIVE
P-0008761-T03-IM5	Zehir et al. (PMID: 28481359)	Pancreatic cancer liver metastasis	high	Male	3.42	DECEASED
P-0008766-T01-IM5	Zehir et al. (PMID: 28481359)	Bile tract cancer liver metastasis	high	Female	8.51	DECEASED
P-0008778-T01-IM5	Zehir et al. (PMID: 28481359)	Bile tract cancer liver metastasis	high	Male	20.15	ALIVE
P-0008782-T01-IM5	Zehir et al. (PMID: 28481359)	Colonrectal cancer liver metastasis	low	Female	4.5	DECEASED
P-0008784-T02-IM5	Zehir et al. (PMID: 28481359)	Other cancer liver metastasis	low	Female	8.58	DECEASED
P-0008790-T01-IM5	Zehir et al. (PMID: 28481359)	Pancreatic cancer liver metastasis	high	Female	10.55	ALIVE
P-0008795-T01-IM5	Zehir et al. (PMID: 28481359)	Breast Cancer liver metastasis	high	Female	16.54	ALIVE
P-0008814-T01-IM5	Zehir et al. (PMID: 28481359)	Other cancer liver metastasis	low	Male	11.24	DECEASED
P-0008846-T01-IM5	Zehir et al. (PMID: 28481359)	Breast Cancer liver metastasis	high	Female	9.83	ALIVE
P-0008862-T01-IM5	Zehir et al. (PMID: 28481359)	Pancreatic cancer liver metastasis	high	Female	9.63	ALIVE
P-0008904-T01-IM5	Zehir et al. (PMID: 28481359)	Other cancer liver metastasis	low	Female	4.87	ALIVE
P-0008907-T01-IM5	Zehir et al. (PMID: 28481359)	Bile tract cancer liver metastasis	high	Male	4.08	DECEASED
P-0008909-T01-IM5	Zehir et al. (PMID: 28481359)	Pancreatic cancer liver metastasis	high	Male	11.6	ALIVE
P-0008910-T02-IM5	Zehir et al. (PMID: 28481359)	Breast Cancer liver metastasis	low	Female	1.71	ALIVE
P-0008911-T01-IM5	Zehir et al. (PMID: 28481359)	Pancreatic cancer liver metastasis	high	Female	7.76	DECEASED
P-0008931-T01-IM5	Zehir et al. (PMID: 28481359)	Breast Cancer liver metastasis	low	Female	9.37	ALIVE
P-0008942-T01-IM5	Zehir et al. (PMID: 28481359)	Other cancer liver metastasis	low	Male	9.89	ALIVE
P-0008953-T01-IM5	Zehir et al. (PMID: 28481359)	Pancreatic cancer liver metastasis	high	Male	0.36	DECEASED
P-0008978-T01-IM5	Zehir et al. (PMID: 28481359)	Lung cancer liver metastasis	high	Male	8.74	ALIVE
P-0008997-T01-IM5	Zehir et al. (PMID: 28481359)	Other cancer liver metastasis	low	Female	9.73	ALIVE
P-0009000-T01-IM5	Zehir et al. (PMID: 28481359)	Colonrectal cancer liver metastasis	low	Male	10.39	ALIVE
P-0009002-T01-IM5	Zehir et al. (PMID: 28481359)	Urinary system cancer liver metastasis	high	Male	9.66	ALIVE
P-0009007-T01-IM5	Zehir et al. (PMID: 28481359)	Unknown cancer liver metastasis	low	Male	3.12	DECEASED
P-0009021-T01-IM5	Zehir et al. (PMID: 28481359)	Breast Cancer liver metastasis	high	Female	5	DECEASED
P-0009023-T01-IM5	Zehir et al. (PMID: 28481359)	Upper gastrointestinal cancer liver metastasis	high	Male	8.97	ALIVE
P-0009045-T01-IM5	Zehir et al. (PMID: 28481359)	Pancreatic cancer liver metastasis	high	Female	6.84	DECEASED
P-0009074-T01-IM5	Zehir et al. (PMID: 28481359)	Other cancer liver metastasis	low	Female	6.11	ALIVE
P-0009084-T02-IM5	Zehir et al. (PMID: 28481359)	Colonrectal cancer liver metastasis	low	Male	13.74	ALIVE
P-0009091-T01-IM5	Zehir et al. (PMID: 28481359)	Pancreatic cancer liver metastasis	high	Male	17.13	ALIVE
P-0009106-T01-IM5	Zehir et al. (PMID: 28481359)	Colonrectal cancer liver metastasis	low	Female	9.63	ALIVE
P-0009141-T01-IM5	Zehir et al. (PMID: 28481359)	Pancreatic cancer liver metastasis	high	Female	6.25	DECEASED
P-0009145-T01-IM5	Zehir et al. (PMID: 28481359)	Colonrectal cancer liver metastasis	low	Female	7.92	ALIVE
P-0009146-T01-IM5	Zehir et al. (PMID: 28481359)	Pancreatic cancer liver metastasis	high	Male	2.99	ALIVE
P-0009155-T01-IM5	Zehir et al. (PMID: 28481359)	Breast Cancer liver metastasis	low	Female	9.47	ALIVE
P-0009170-T01-IM5	Zehir et al. (PMID: 28481359)	Colonrectal cancer liver metastasis	low	Female	3.22	DECEASED
P-0009184-T01-IM5	Zehir et al. (PMID: 28481359)	Lung cancer liver metastasis	high	Female	12.26	DECEASED
P-0009224-T02-IM5	Zehir et al. (PMID: 28481359)	Colonrectal cancer liver metastasis	low	Male	8.09	ALIVE
P-0009251-T01-IM5	Zehir et al. (PMID: 28481359)	Pancreatic cancer liver metastasis	low	Male	12.13	ALIVE
P-0009341-T01-IM5	Zehir et al. (PMID: 28481359)	Colonrectal cancer liver metastasis	high	Female	8.88	ALIVE
P-0009346-T01-IM5	Zehir et al. (PMID: 28481359)	Lung cancer liver metastasis	low	Male	7.99	ALIVE
P-0009369-T01-IM5	Zehir et al. (PMID: 28481359)	Breast Cancer liver metastasis	low	Female	8.32	ALIVE
P-0009374-T02-IM5	Zehir et al. (PMID: 28481359)	Urinary system cancer liver metastasis	low	Male	1.81	DECEASED
P-0009417-T01-IM5	Zehir et al. (PMID: 28481359)	Unknown cancer liver metastasis	low	Male	12.2	DECEASED
P-0009419-T01-IM5	Zehir et al. (PMID: 28481359)	Lung cancer liver metastasis	high	Male	11.51	ALIVE
P-0009443-T01-IM5	Zehir et al. (PMID: 28481359)	Pancreatic cancer liver metastasis	high	Female	12.62	ALIVE
P-0009488-T01-IM5	Zehir et al. (PMID: 28481359)	Colonrectal cancer liver metastasis	low	Female	8.78	ALIVE
P-0009491-T01-IM5	Zehir et al. (PMID: 28481359)	Unknown cancer liver metastasis	high	Male	1.51	DECEASED
P-0009508-T01-IM5	Zehir et al. (PMID: 28481359)	Lung cancer liver metastasis	high	Male	9.04	DECEASED
P-0009534-T01-IM5	Zehir et al. (PMID: 28481359)	Other cancer liver metastasis	low	Female	3.48	ALIVE
P-0009538-T01-IM5	Zehir et al. (PMID: 28481359)	Other cancer liver metastasis	high	Male	8.12	ALIVE
P-0009547-T01-IM5	Zehir et al. (PMID: 28481359)	Other cancer liver metastasis	high	Female	0.53	ALIVE
P-0009601-T01-IM5	Zehir et al. (PMID: 28481359)	Gynecological cancer liver metastasis	high	Female	2.76	DECEASED
P-0009602-T01-IM5	Zehir et al. (PMID: 28481359)	Breast Cancer liver metastasis	low	Female	4.17	ALIVE
P-0009609-T01-IM5	Zehir et al. (PMID: 28481359)	Pancreatic cancer liver metastasis	low	Male	8.12	ALIVE
P-0009650-T01-IM5	Zehir et al. (PMID: 28481359)	Colonrectal cancer liver metastasis	low	Male	8.97	ALIVE
P-0009688-T01-IM5	Zehir et al. (PMID: 28481359)	Breast Cancer liver metastasis	low	Female	9.7	ALIVE
P-0009701-T01-IM5	Zehir et al. (PMID: 28481359)	Unknown cancer liver metastasis	low	Male	5.75	ALIVE
P-0009728-T01-IM5	Zehir et al. (PMID: 28481359)	Urinary system cancer liver metastasis	high	Male	8.35	DECEASED
P-0009798-T01-IM5	Zehir et al. (PMID: 28481359)	Colonrectal cancer liver metastasis	low	Male	6.48	ALIVE
P-0009828-T02-IM5	Zehir et al. (PMID: 28481359)	Breast Cancer liver metastasis	high	Female	3.06	ALIVE
P-0009831-T01-IM5	Zehir et al. (PMID: 28481359)	Other cancer liver metastasis	low	Female	12.03	ALIVE
P-0009834-T01-IM5	Zehir et al. (PMID: 28481359)	Breast Cancer liver metastasis	high	Female	1.61	ALIVE
P-0009901-T01-IM5	Zehir et al. (PMID: 28481359)	Breast Cancer liver metastasis	low	Female	7.99	ALIVE
P-0009905-T01-IM5	Zehir et al. (PMID: 28481359)	Colonrectal cancer liver metastasis	low	Female	10.29	ALIVE
P-0009907-T01-IM5	Zehir et al. (PMID: 28481359)	Breast Cancer liver metastasis	low	Female	12.43	ALIVE
P-0009911-T01-IM5	Zehir et al. (PMID: 28481359)	Pancreatic cancer liver metastasis	high	Female	2.04	DECEASED
P-0009916-T01-IM5	Zehir et al. (PMID: 28481359)	Bile tract cancer liver metastasis	low	Female	15.25	ALIVE
P-0009940-T01-IM5	Zehir et al. (PMID: 28481359)	Other cancer liver metastasis	low	Male	8.42	ALIVE
P-0009944-T01-IM5	Zehir et al. (PMID: 28481359)	Other cancer liver metastasis	low	Female	7.82	ALIVE
P-0009967-T01-IM5	Zehir et al. (PMID: 28481359)	Bile tract cancer liver metastasis	low	Female	14.14	DECEASED
P-0009970-T01-IM5	Zehir et al. (PMID: 28481359)	Lung cancer liver metastasis	low	Female	7.92	ALIVE
P-0009971-T01-IM5	Zehir et al. (PMID: 28481359)	Colonrectal cancer liver metastasis	low	Male	13.84	DECEASED
P-0009981-T01-IM5	Zehir et al. (PMID: 28481359)	Pancreatic cancer liver metastasis	high	Male	7.92	ALIVE
P-0009988-T01-IM5	Zehir et al. (PMID: 28481359)	Breast Cancer liver metastasis	low	Female	7.82	ALIVE
P-0009993-T01-IM3	Zehir et al. (PMID: 28481359)	Colonrectal cancer liver metastasis	low	Male	23.11	ALIVE
P-0010008-T01-IM5	Zehir et al. (PMID: 28481359)	Other cancer liver metastasis	high	Male	2.24	DECEASED
P-0010055-T01-IM5	Zehir et al. (PMID: 28481359)	Unknown cancer liver metastasis	high	Female	2.83	ALIVE
P-0010062-T01-IM5	Zehir et al. (PMID: 28481359)	Colonrectal cancer liver metastasis	low	Female	8.02	ALIVE
P-0010082-T01-IM5	Zehir et al. (PMID: 28481359)	Unknown cancer liver metastasis	high	Male	4.21	DECEASED
P-0010087-T01-IM5	Zehir et al. (PMID: 28481359)	Lung cancer liver metastasis	low	Male	6.08	ALIVE
P-0010092-T01-IM5	Zehir et al. (PMID: 28481359)	Pancreatic cancer liver metastasis	low	Male	9.27	DECEASED
P-0010093-T01-IM5	Zehir et al. (PMID: 28481359)	Pancreatic cancer liver metastasis	high	Female	9.01	ALIVE
P-0010113-T01-IM5	Zehir et al. (PMID: 28481359)	Unknown cancer liver metastasis	high	Male	10.49	ALIVE
P-0010128-T01-IM5	Zehir et al. (PMID: 28481359)	Urinary system cancer liver metastasis	low	Female	15.61	ALIVE
P-0010129-T01-IM5	Zehir et al. (PMID: 28481359)	Breast Cancer liver metastasis	high	Female	4.93	ALIVE
P-0010132-T01-IM5	Zehir et al. (PMID: 28481359)	Pancreatic cancer liver metastasis	high	Male	6.8	DECEASED
P-0010139-T01-IM5	Zehir et al. (PMID: 28481359)	Colonrectal cancer liver metastasis	low	Male	11.44	ALIVE
P-0010146-T01-IM5	Zehir et al. (PMID: 28481359)	Colonrectal cancer liver metastasis	low	Female	6.44	ALIVE
P-0010166-T01-IM5	Zehir et al. (PMID: 28481359)	Pancreatic cancer liver metastasis	high	Male	7.46	ALIVE
P-0010201-T01-IM5	Zehir et al. (PMID: 28481359)	Breast Cancer liver metastasis	low	Female	11.05	ALIVE
P-0010211-T01-IM5	Zehir et al. (PMID: 28481359)	Breast Cancer liver metastasis	low	Female	3.48	ALIVE
P-0010234-T01-IM5	Zehir et al. (PMID: 28481359)	Breast Cancer liver metastasis	low	Female	17.13	ALIVE
P-0010250-T01-IM5	Zehir et al. (PMID: 28481359)	Gynecological cancer liver metastasis	high	Female	14.43	ALIVE
P-0010255-T01-IM5	Zehir et al. (PMID: 28481359)	Pancreatic cancer liver metastasis	high	Female	7.43	ALIVE
P-0010264-T01-IM5	Zehir et al. (PMID: 28481359)	Pancreatic cancer liver metastasis	low	Female	0.49	DECEASED
P-0010268-T01-IM5	Zehir et al. (PMID: 28481359)	Colonrectal cancer liver metastasis	low	Male	8.35	ALIVE
P-0010321-T01-IM5	Zehir et al. (PMID: 28481359)	Breast Cancer liver metastasis	low	Female	12.69	ALIVE
P-0010335-T01-IM5	Zehir et al. (PMID: 28481359)	Unknown cancer liver metastasis	low	Female	7.92	ALIVE
P-0010342-T01-IM5	Zehir et al. (PMID: 28481359)	Colonrectal cancer liver metastasis	low	Male	14.07	DECEASED
P-0010343-T01-IM5	Zehir et al. (PMID: 28481359)	Colonrectal cancer liver metastasis	high	Male	11.77	ALIVE
P-0010360-T01-IM5	Zehir et al. (PMID: 28481359)	Colonrectal cancer liver metastasis	low	Male	3.94	ALIVE
P-0010364-T01-IM5	Zehir et al. (PMID: 28481359)	Colonrectal cancer liver metastasis	low	Female	6.94	ALIVE
P-0010367-T01-IM5	Zehir et al. (PMID: 28481359)	Colonrectal cancer liver metastasis	low	Male	7.79	ALIVE
P-0010373-T01-IM5	Zehir et al. (PMID: 28481359)	Pancreatic cancer liver metastasis	high	Male	5.56	ALIVE
P-0010422-T01-IM5	Zehir et al. (PMID: 28481359)	Colonrectal cancer liver metastasis	low	Male	9.04	ALIVE
P-0010456-T01-IM5	Zehir et al. (PMID: 28481359)	Urinary system cancer liver metastasis	high	Male	7.13	ALIVE
P-0010464-T01-IM5	Zehir et al. (PMID: 28481359)	Breast Cancer liver metastasis	low	Female	6.54	ALIVE
P-0010490-T01-IM5	Zehir et al. (PMID: 28481359)	Pancreatic cancer liver metastasis	low	Female	6.11	DECEASED
P-0010506-T01-IM5	Zehir et al. (PMID: 28481359)	Colonrectal cancer liver metastasis	low	Male	7.23	ALIVE
P-0010508-T01-IM5	Zehir et al. (PMID: 28481359)	Breast Cancer liver metastasis	low	Female	9.47	ALIVE
P-0010532-T01-IM5	Zehir et al. (PMID: 28481359)	Pancreatic cancer liver metastasis	high	Female	11.24	ALIVE
P-0010555-T01-IM5	Zehir et al. (PMID: 28481359)	Colonrectal cancer liver metastasis	low	Male	1.38	ALIVE
P-0010566-T01-IM5	Zehir et al. (PMID: 28481359)	Lung cancer liver metastasis	high	Female	6.77	ALIVE
P-0010569-T01-IM5	Zehir et al. (PMID: 28481359)	Unknown cancer liver metastasis	high	Female	10.82	ALIVE
P-0010599-T01-IM5	Zehir et al. (PMID: 28481359)	Colonrectal cancer liver metastasis	high	Male	5.56	ALIVE
P-0010600-T01-IM5	Zehir et al. (PMID: 28481359)	Breast Cancer liver metastasis	high	Female	6.8	ALIVE
P-0010603-T01-IM5	Zehir et al. (PMID: 28481359)	Urinary system cancer liver metastasis	high	Male	10.91	ALIVE
P-0010614-T01-IM5	Zehir et al. (PMID: 28481359)	Other cancer liver metastasis	low	Female	4.34	ALIVE
P-0010644-T01-IM5	Zehir et al. (PMID: 28481359)	Other cancer liver metastasis	low	Male	5.39	ALIVE
P-0010684-T01-IM5	Zehir et al. (PMID: 28481359)	Breast Cancer liver metastasis	high	Female	7.26	ALIVE
P-0010689-T01-IM5	Zehir et al. (PMID: 28481359)	Pancreatic cancer liver metastasis	high	Female	5.49	ALIVE
P-0010701-T01-IM5	Zehir et al. (PMID: 28481359)	Bile tract cancer liver metastasis	high	Male	12.13	DECEASED
P-0010720-T01-IM5	Zehir et al. (PMID: 28481359)	Pancreatic cancer liver metastasis	low	Male	6.9	ALIVE
P-0010734-T01-IM5	Zehir et al. (PMID: 28481359)	Colonrectal cancer liver metastasis	low	Male	16.17	ALIVE
P-0010742-T01-IM5	Zehir et al. (PMID: 28481359)	Colonrectal cancer liver metastasis	low	Female	9.89	DECEASED
P-0010749-T01-IM5	Zehir et al. (PMID: 28481359)	Colonrectal cancer liver metastasis	low	Female	4.96	ALIVE
P-0010755-T01-IM5	Zehir et al. (PMID: 28481359)	Other cancer liver metastasis	low	Male	2.3	DECEASED
P-0010799-T01-IM5	Zehir et al. (PMID: 28481359)	Breast Cancer liver metastasis	low	Female	6.77	ALIVE
P-0010814-T01-IM5	Zehir et al. (PMID: 28481359)	Pancreatic cancer liver metastasis	high	Male	6.44	ALIVE
P-0010824-T01-IM5	Zehir et al. (PMID: 28481359)	Pancreatic cancer liver metastasis	high	Female	8.97	ALIVE
P-0010830-T01-IM5	Zehir et al. (PMID: 28481359)	Pancreatic cancer liver metastasis	low	Female	6.8	ALIVE
P-0010839-T01-IM5	Zehir et al. (PMID: 28481359)	Pancreatic cancer liver metastasis	high	Male	8.45	ALIVE
P-0010855-T01-IM5	Zehir et al. (PMID: 28481359)	Lung cancer liver metastasis	high	Female	6.31	ALIVE
P-0010867-T01-IM5	Zehir et al. (PMID: 28481359)	Pancreatic cancer liver metastasis	low	Male	5.06	ALIVE
P-0010896-T01-IM5	Zehir et al. (PMID: 28481359)	Lung cancer liver metastasis	low	Female	8.25	ALIVE
P-0010899-T01-IM5	Zehir et al. (PMID: 28481359)	Pancreatic cancer liver metastasis	low	Male	7.56	ALIVE
P-0010928-T01-IM5	Zehir et al. (PMID: 28481359)	Lung cancer liver metastasis	low	Female	8.42	ALIVE
P-0010930-T01-IM5	Zehir et al. (PMID: 28481359)	Breast Cancer liver metastasis	low	Female	6.77	ALIVE
P-0010933-T01-IM5	Zehir et al. (PMID: 28481359)	Breast Cancer liver metastasis	high	Female	7	ALIVE
P-0010948-T01-IM5	Zehir et al. (PMID: 28481359)	Pancreatic cancer liver metastasis	high	Female	6.25	ALIVE
P-0010968-T01-IM5	Zehir et al. (PMID: 28481359)	Colonrectal cancer liver metastasis	low	Male	6.64	ALIVE
P-0010979-T02-IM5	Zehir et al. (PMID: 28481359)	Breast Cancer liver metastasis	low	Female	0.2	ALIVE
P-0010984-T01-IM5	Zehir et al. (PMID: 28481359)	Pancreatic cancer liver metastasis	low	Male	7.92	ALIVE
P-0011003-T01-IM5	Zehir et al. (PMID: 28481359)	Urinary system cancer liver metastasis	low	Male	7	ALIVE
P-0011029-T01-IM5	Zehir et al. (PMID: 28481359)	Gynecological cancer liver metastasis	high	Female	0.36	ALIVE
P-0011033-T01-IM5	Zehir et al. (PMID: 28481359)	Lung cancer liver metastasis	low	Female	7.07	ALIVE
P-0011036-T01-IM5	Zehir et al. (PMID: 28481359)	Lung cancer liver metastasis	low	Male	6.41	ALIVE
P-0011043-T02-IM5	Zehir et al. (PMID: 28481359)	Pancreatic cancer liver metastasis	high	Male	6.41	ALIVE
P-0011108-T01-IM5	Zehir et al. (PMID: 28481359)	Colonrectal cancer liver metastasis	low	Female	6.34	ALIVE
P-0011124-T01-IM5	Zehir et al. (PMID: 28481359)	Colonrectal cancer liver metastasis	low	Female	14.6	ALIVE
P-0011131-T01-IM5	Zehir et al. (PMID: 28481359)	Colonrectal cancer liver metastasis	low	Female	1.81	ALIVE
P-0011135-T01-IM5	Zehir et al. (PMID: 28481359)	Pancreatic cancer liver metastasis	high	Male	6.15	ALIVE
P-0011182-T01-IM5	Zehir et al. (PMID: 28481359)	Colonrectal cancer liver metastasis	low	Female	5.88	ALIVE
P-0011186-T01-IM5	Zehir et al. (PMID: 28481359)	Lung cancer liver metastasis	high	Male	2.6	DECEASED
P-0011191-T01-IM5	Zehir et al. (PMID: 28481359)	Pancreatic cancer liver metastasis	high	Female	14.17	ALIVE
P-0011261-T01-IM5	Zehir et al. (PMID: 28481359)	Breast Cancer liver metastasis	low	Female	5.92	ALIVE
P-0011321-T01-IM5	Zehir et al. (PMID: 28481359)	Breast Cancer liver metastasis	low	Female	2.14	ALIVE
P-0011352-T01-IM5	Zehir et al. (PMID: 28481359)	Breast Cancer liver metastasis	high	Female	2.6	DECEASED
P-0011369-T01-IM5	Zehir et al. (PMID: 28481359)	Breast Cancer liver metastasis	high	Female	4.5	DECEASED
P-0011374-T01-IM5	Zehir et al. (PMID: 28481359)	Colonrectal cancer liver metastasis	low	Female	13.45	ALIVE
P-0011392-T01-IM5	Zehir et al. (PMID: 28481359)	Breast Cancer liver metastasis	low	Female	4.11	ALIVE
P-0011398-T01-IM5	Zehir et al. (PMID: 28481359)	Breast Cancer liver metastasis	high	Female	1.84	ALIVE
P-0011439-T01-IM5	Zehir et al. (PMID: 28481359)	Urinary system cancer liver metastasis	low	Male	0.66	DECEASED
P-0011440-T01-IM5	Zehir et al. (PMID: 28481359)	Urinary system cancer liver metastasis	low	Male	8.78	ALIVE
P-0011451-T01-IM5	Zehir et al. (PMID: 28481359)	Upper gastrointestinal cancer liver metastasis	high	Female	0.95	ALIVE
P-0011454-T01-IM5	Zehir et al. (PMID: 28481359)	Breast Cancer liver metastasis	high	Female	5.39	ALIVE
P-0011468-T01-IM5	Zehir et al. (PMID: 28481359)	Colonrectal cancer liver metastasis	high	Male	3.55	DECEASED
P-0011507-T01-IM5	Zehir et al. (PMID: 28481359)	Other cancer liver metastasis	low	Female	4.01	ALIVE
P-0011508-T01-IM5	Zehir et al. (PMID: 28481359)	Lung cancer liver metastasis	high	Male	6.41	ALIVE
P-0011538-T01-IM5	Zehir et al. (PMID: 28481359)	Unknown cancer liver metastasis	low	Male	6.97	ALIVE
P-0011542-T01-IM5	Zehir et al. (PMID: 28481359)	Breast Cancer liver metastasis	low	Female	6.77	ALIVE
P-0011546-T01-IM5	Zehir et al. (PMID: 28481359)	Lung cancer liver metastasis	high	Female	5.26	ALIVE
P-0011549-T01-IM5	Zehir et al. (PMID: 28481359)	Other cancer liver metastasis	high	Male	8.38	ALIVE
P-0011554-T01-IM5	Zehir et al. (PMID: 28481359)	Pancreatic cancer liver metastasis	high	Female	13.68	ALIVE
P-0011555-T01-IM5	Zehir et al. (PMID: 28481359)	Pancreatic cancer liver metastasis	high	Female	0.43	ALIVE
P-0011589-T01-IM5	Zehir et al. (PMID: 28481359)	Gynecological cancer liver metastasis	high	Female	5.1	ALIVE
P-0012070-T01-IM5	Zehir et al. (PMID: 28481359)	Breast Cancer liver metastasis	low	Female	5.95	ALIVE
P-0012074-T01-IM5	Zehir et al. (PMID: 28481359)	Colonrectal cancer liver metastasis	low	Male	7.89	ALIVE
P-0012095-T01-IM5	Zehir et al. (PMID: 28481359)	Pancreatic cancer liver metastasis	high	Male	9.99	DECEASED
P-0012096-T01-IM5	Zehir et al. (PMID: 28481359)	Upper gastrointestinal cancer liver metastasis	low	Male	5.98	ALIVE
P-0012109-T01-IM5	Zehir et al. (PMID: 28481359)	Urinary system cancer liver metastasis	high	Male	5.46	ALIVE
P-0012110-T01-IM5	Zehir et al. (PMID: 28481359)	Colonrectal cancer liver metastasis	low	Female	5.75	ALIVE
P-0012117-T01-IM5	Zehir et al. (PMID: 28481359)	Pancreatic cancer liver metastasis	low	Male	4.96	ALIVE
P-0012118-T01-IM5	Zehir et al. (PMID: 28481359)	Pancreatic cancer liver metastasis	high	Male	7.4	DECEASED
P-0012133-T01-IM5	Zehir et al. (PMID: 28481359)	Colonrectal cancer liver metastasis	high	Male	14.17	ALIVE
P-0012134-T01-IM5	Zehir et al. (PMID: 28481359)	Breast Cancer liver metastasis	high	Female	5.19	ALIVE
P-0012135-T01-IM5	Zehir et al. (PMID: 28481359)	Colonrectal cancer liver metastasis	low	Female	10.45	ALIVE
P-0012148-T01-IM5	Zehir et al. (PMID: 28481359)	Breast Cancer liver metastasis	high	Female	9.5	ALIVE
P-0012246-T01-IM5	Zehir et al. (PMID: 28481359)	Pancreatic cancer liver metastasis	high	Female	5.16	ALIVE
P-0012252-T01-IM5	Zehir et al. (PMID: 28481359)	Pancreatic cancer liver metastasis	high	Male	5.52	ALIVE
P-0012272-T01-IM5	Zehir et al. (PMID: 28481359)	Pancreatic cancer liver metastasis	high	Male	0.62	ALIVE
P-0012282-T02-IM5	Zehir et al. (PMID: 28481359)	Upper gastrointestinal cancer liver metastasis	low	Male	4.57	ALIVE
P-0012289-T01-IM5	Zehir et al. (PMID: 28481359)	Pancreatic cancer liver metastasis	low	Male	5.1	ALIVE
P-0012318-T01-IM5	Zehir et al. (PMID: 28481359)	Breast Cancer liver metastasis	low	Female	2.07	ALIVE
P-0012359-T01-IM5	Zehir et al. (PMID: 28481359)	Unknown cancer liver metastasis	low	Male	2.76	ALIVE
P-0012373-T01-IM5	Zehir et al. (PMID: 28481359)	Lung cancer liver metastasis	high	Male	4.8	ALIVE
P-0012393-T01-IM5	Zehir et al. (PMID: 28481359)	Lung cancer liver metastasis	low	Male	3.65	ALIVE
P-0012399-T01-IM5	Zehir et al. (PMID: 28481359)	Colonrectal cancer liver metastasis	low	Female	5	ALIVE
P-0012403-T01-IM5	Zehir et al. (PMID: 28481359)	Upper gastrointestinal cancer liver metastasis	high	Male	6.71	ALIVE

## Sheet: Table S2
Table S2: The clinical data for each sample used in the validation cohort.
Sample ID	Cohort	Cancer type	Risk group	Sex	Age	Overall survival	Survival status
P-0000205-T01-IM3	Samstein et al. (PMID: 30643254)	Lung cancer liver metastasis	low	Female	56	2	DECEASED
P-0000247-T01-IM3	Samstein et al. (PMID: 30643254)	Breast cancer liver metastasis	low	Female	50	17	LIVING
P-0000444-T01-IM3	Samstein et al. (PMID: 30643254)	Upper gastrointestinal cancer liver metastasis	high	Male	61	2	DECEASED
P-0000686-T01-IM3	Samstein et al. (PMID: 30643254)	Other cancer liver metastasis	low	Male	78	80	LIVING
P-0000704-T01-IM3	Samstein et al. (PMID: 30643254)	Breast cancer liver metastasis	high	Female	49	1	DECEASED
P-0000739-T01-IM3	Samstein et al. (PMID: 30643254)	Colorectal cancer liver metastasis	low	Male	79	31	DECEASED
P-0000793-T02-IM5	Samstein et al. (PMID: 30643254)	Upper gastrointestinal cancer liver metastasis	high	Male	54	5	DECEASED
P-0001029-T01-IM3	Samstein et al. (PMID: 30643254)	Other cancer liver metastasis	low	Male	56	30	DECEASED
P-0001223-T01-IM3	Samstein et al. (PMID: 30643254)	Urinary system cancer liver metastasis	low	Male	63	3	DECEASED
P-0001314-T01-IM3	Samstein et al. (PMID: 30643254)	Lung cancer liver metastasis	low	Female	44	1	DECEASED
P-0001855-T01-IM3	Samstein et al. (PMID: 30643254)	Upper gastrointestinal cancer liver metastasis	high	Male	64	9	LIVING
P-0002160-T01-IM3	Samstein et al. (PMID: 30643254)	Lung cancer liver metastasis	low	Male	67	6	DECEASED
P-0002295-T01-IM3	Samstein et al. (PMID: 30643254)	Lung cancer liver metastasis	low	Female	77	25	DECEASED
P-0002332-T01-IM3	Samstein et al. (PMID: 30643254)	Unknown cancer liver metastasis	low	Female	76	10	DECEASED
P-0002465-T01-IM3	Samstein et al. (PMID: 30643254)	Upper gastrointestinal cancer liver metastasis	high	Male	43	4	DECEASED
P-0002787-T01-IM3	Samstein et al. (PMID: 30643254)	Other cancer liver metastasis	low	Male	63	6	LIVING
P-0003051-T01-IM5	Samstein et al. (PMID: 30643254)	Urinary system cancer liver metastasis	high	Male	46	7	DECEASED
P-0003197-T01-IM5	Samstein et al. (PMID: 30643254)	Other cancer liver metastasis	low	Male	55	2	DECEASED
P-0003224-T01-IM5	Samstein et al. (PMID: 30643254)	Breast cancer liver metastasis	low	Female	60	28	LIVING
P-0003359-T01-IM5	Samstein et al. (PMID: 30643254)	Other cancer liver metastasis	low	Male	82	1	DECEASED
P-0003365-T01-IM5	Samstein et al. (PMID: 30643254)	Colorectal cancer liver metastasis	high	Male	47	7	DECEASED
P-0003738-T02-IM5	Samstein et al. (PMID: 30643254)	Lung cancer liver metastasis	low	Female	58	27	LIVING
P-0003881-T01-IM5	Samstein et al. (PMID: 30643254)	Other cancer liver metastasis	low	Male	67	26	LIVING
P-0003911-T01-IM5	Samstein et al. (PMID: 30643254)	Urinary system cancer liver metastasis	low	Female	70	3	DECEASED
P-0003964-T01-IM3	Samstein et al. (PMID: 30643254)	Lung cancer liver metastasis	low	Male	72	4	DECEASED
P-0004315-T01-IM5	Samstein et al. (PMID: 30643254)	Lung cancer liver metastasis	high	Female	86	1	DECEASED
P-0004517-T01-IM5	Samstein et al. (PMID: 30643254)	Lung cancer liver metastasis	low	Male	68	22	DECEASED
P-0004803-T01-IM5	Samstein et al. (PMID: 30643254)	Colorectal cancer liver metastasis	low	Male	59	6	LIVING
P-0004815-T01-IM5	Samstein et al. (PMID: 30643254)	Other cancer liver metastasis	low	Male	85	2	DECEASED
P-0005039-T01-IM5	Samstein et al. (PMID: 30643254)	Other cancer liver metastasis	high	Female	78	1	DECEASED
P-0005352-T01-IM5	Samstein et al. (PMID: 30643254)	Other cancer liver metastasis	low	Female	65	30	LIVING
P-0005489-T01-IM5	Samstein et al. (PMID: 30643254)	Urinary system cancer liver metastasis	low	Male	50	16	DECEASED
P-0005553-T01-IM5	Samstein et al. (PMID: 30643254)	Lung cancer liver metastasis	high	Male	49	1	DECEASED
P-0005634-T01-IM5	Samstein et al. (PMID: 30643254)	Colorectal cancer liver metastasis	low	Male	34	4	DECEASED
P-0005682-T01-IM5	Samstein et al. (PMID: 30643254)	Urinary system cancer liver metastasis	low	Male	66	20	DECEASED
P-0005727-T01-IM5	Samstein et al. (PMID: 30643254)	Urinary system cancer liver metastasis	low	Male	51	11	DECEASED
P-0005731-T01-IM5	Samstein et al. (PMID: 30643254)	Urinary system cancer liver metastasis	low	Male	55	1	DECEASED
P-0005752-T01-IM5	Samstein et al. (PMID: 30643254)	Lung cancer liver metastasis	low	Male	66	14	DECEASED
P-0005762-T01-IM5	Samstein et al. (PMID: 30643254)	Colorectal cancer liver metastasis	high	Male	41	10	LIVING
P-0005792-T01-IM5	Samstein et al. (PMID: 30643254)	Lung cancer liver metastasis	high	Male	59	10	DECEASED
P-0005998-T01-IM5	Samstein et al. (PMID: 30643254)	Colorectal cancer liver metastasis	low	Male	44	9	DECEASED
P-0006047-T02-IM5	Samstein et al. (PMID: 30643254)	Lung cancer liver metastasis	high	Female	63	24	LIVING
P-0006109-T01-IM5	Samstein et al. (PMID: 30643254)	Other cancer liver metastasis	low	Female	59	5	LIVING
P-0006213-T01-IM5	Samstein et al. (PMID: 30643254)	Colorectal cancer liver metastasis	low	Male	50	5	DECEASED
P-0006339-T01-IM5	Samstein et al. (PMID: 30643254)	Other cancer liver metastasis	high	Female	64	1	LIVING
P-0006467-T01-IM5	Samstein et al. (PMID: 30643254)	Other cancer liver metastasis	low	Male	73	29	LIVING
P-0006641-T01-IM5	Samstein et al. (PMID: 30643254)	Other cancer liver metastasis	low	Female	75	9	DECEASED
P-0006708-T01-IM5	Samstein et al. (PMID: 30643254)	Colorectal cancer liver metastasis	low	Female	34	4	DECEASED
P-0006713-T01-IM5	Samstein et al. (PMID: 30643254)	Lung cancer liver metastasis	low	Female	52	23	LIVING
P-0006735-T01-IM5	Samstein et al. (PMID: 30643254)	Colorectal cancer liver metastasis	low	Male	71	20	LIVING
P-0006743-T01-IM5	Samstein et al. (PMID: 30643254)	Colorectal cancer liver metastasis	low	Female	34	2	LIVING
P-0006800-T01-IM5	Samstein et al. (PMID: 30643254)	Urinary system cancer liver metastasis	low	Male	80	7	DECEASED
P-0006842-T01-IM5	Samstein et al. (PMID: 30643254)	Breast cancer liver metastasis	high	Female	44	9	DECEASED
P-0006845-T01-IM5	Samstein et al. (PMID: 30643254)	Other cancer liver metastasis	low	Male	64	29	LIVING
P-0006971-T01-IM5	Samstein et al. (PMID: 30643254)	Other cancer liver metastasis	low	Male	62	13	DECEASED
P-0007051-T01-IM5	Samstein et al. (PMID: 30643254)	Lung cancer liver metastasis	high	Male	71	2	DECEASED
P-0007061-T01-IM5	Samstein et al. (PMID: 30643254)	Other cancer liver metastasis	low	Female	64	28	LIVING
P-0007081-T02-IM5	Samstein et al. (PMID: 30643254)	Colorectal cancer liver metastasis	low	Male	49	3	DECEASED
P-0007088-T02-IM5	Samstein et al. (PMID: 30643254)	Lung cancer liver metastasis	high	Female	45	32	DECEASED
P-0007090-T02-IM5	Samstein et al. (PMID: 30643254)	Colorectal cancer liver metastasis	low	Male	52	13	DECEASED
P-0007486-T01-IM5	Samstein et al. (PMID: 30643254)	Colorectal cancer liver metastasis	low	Female	55	2	DECEASED
P-0007575-T01-IM5	Samstein et al. (PMID: 30643254)	Other cancer liver metastasis	high	Male	65	4	DECEASED
P-0007582-T01-IM5	Samstein et al. (PMID: 30643254)	Lung cancer liver metastasis	low	Male	83	3	DECEASED
P-0007977-T01-IM5	Samstein et al. (PMID: 30643254)	Lung cancer liver metastasis	high	Female	70	3	DECEASED
P-0008290-T01-IM5	Samstein et al. (PMID: 30643254)	Urinary system cancer liver metastasis	low	Male	75	23	LIVING
P-0008332-T01-IM5	Samstein et al. (PMID: 30643254)	Lung cancer liver metastasis	low	Female	57	26	LIVING
P-0008784-T02-IM5	Samstein et al. (PMID: 30643254)	Other cancer liver metastasis	low	Female	70	8	DECEASED
P-0008904-T01-IM5	Samstein et al. (PMID: 30643254)	Other cancer liver metastasis	low	Female	31	11	DECEASED
P-0008935-T01-IM5	Samstein et al. (PMID: 30643254)	Lung cancer liver metastasis	high	Female	75	5	DECEASED
P-0008942-T01-IM5	Samstein et al. (PMID: 30643254)	Other cancer liver metastasis	low	Male	68	25	LIVING
P-0008997-T01-IM5	Samstein et al. (PMID: 30643254)	Other cancer liver metastasis	low	Female	56	23	LIVING
P-0009074-T01-IM5	Samstein et al. (PMID: 30643254)	Other cancer liver metastasis	low	Female	66	14	DECEASED
P-0009106-T01-IM5	Samstein et al. (PMID: 30643254)	Colorectal cancer liver metastasis	low	Female	68	31	LIVING
P-0009419-T01-IM5	Samstein et al. (PMID: 30643254)	Lung cancer liver metastasis	high	Male	61	20	LIVING
P-0009831-T01-IM5	Samstein et al. (PMID: 30643254)	Other cancer liver metastasis	low	Female	68	15	DECEASED
P-0009944-T01-IM5	Samstein et al. (PMID: 30643254)	Other cancer liver metastasis	low	Female	72	23	LIVING
P-0010008-T01-IM5	Samstein et al. (PMID: 30643254)	Other cancer liver metastasis	high	Male	67	2	DECEASED
P-0010082-T01-IM5	Samstein et al. (PMID: 30643254)	Other cancer liver metastasis	high	Male	77	1	DECEASED
P-0010238-T01-IM5	Samstein et al. (PMID: 30643254)	Colorectal cancer liver metastasis	low	Female	52	21	DECEASED
P-0010603-T01-IM5	Samstein et al. (PMID: 30643254)	Urinary system cancer liver metastasis	high	Male	62	12	LIVING
P-0010614-T01-IM5	Samstein et al. (PMID: 30643254)	Other cancer liver metastasis	low	Female	62	11	DECEASED
P-0010644-T01-IM5	Samstein et al. (PMID: 30643254)	Other cancer liver metastasis	low	Male	40	10	DECEASED
P-0010742-T01-IM5	Samstein et al. (PMID: 30643254)	Colorectal cancer liver metastasis	low	Female	51	15	DECEASED
P-0010755-T01-IM5	Samstein et al. (PMID: 30643254)	Unknown cancer liver metastasis	low	Male	62	2	DECEASED
P-0010855-T01-IM5	Samstein et al. (PMID: 30643254)	Lung cancer liver metastasis	high	Female	74	7	DECEASED
P-0010966-T01-IM5	Samstein et al. (PMID: 30643254)	Colorectal cancer liver metastasis	low	Male	48	4	LIVING
P-0011033-T01-IM5	Samstein et al. (PMID: 30643254)	Lung cancer liver metastasis	low	Female	62	11	DECEASED
P-0011036-T01-IM5	Samstein et al. (PMID: 30643254)	Lung cancer liver metastasis	low	Male	56	4	DECEASED
P-0011439-T01-IM5	Samstein et al. (PMID: 30643254)	Urinary system cancer liver metastasis	low	Male	76	3	DECEASED
P-0011440-T01-IM5	Samstein et al. (PMID: 30643254)	Urinary system cancer liver metastasis	low	Male	62	2	DECEASED
P-0011508-T01-IM5	Samstein et al. (PMID: 30643254)	Lung cancer liver metastasis	high	Male	62	1	DECEASED
P-0011538-T01-IM5	Samstein et al. (PMID: 30643254)	Unknown cancer liver metastasis	low	Male	50	3	DECEASED
P-0011546-T01-IM5	Samstein et al. (PMID: 30643254)	Lung cancer liver metastasis	high	Female	62	3	LIVING
P-0012133-T01-IM5	Samstein et al. (PMID: 30643254)	Colorectal cancer liver metastasis	high	Male	39	12	DECEASED
P-0012281-T01-IM5	Samstein et al. (PMID: 30643254)	Colorectal cancer liver metastasis	low	Male	39	10	LIVING
P-0012728-T01-IM5	Samstein et al. (PMID: 30643254)	Colorectal cancer liver metastasis	high	Female	61	7	DECEASED
P-0013147-T01-IM5	Samstein et al. (PMID: 30643254)	Unknown cancer liver metastasis	high	Male	89	9	DECEASED
P-0013283-T01-IM5	Samstein et al. (PMID: 30643254)	Urinary system cancer liver metastasis	low	Male	49	2	DECEASED
P-0013354-T01-IM5	Samstein et al. (PMID: 30643254)	Colorectal cancer liver metastasis	low	Female	53	2	DECEASED
P-0014269-T01-IM6	Samstein et al. (PMID: 30643254)	Lung cancer liver metastasis	low	Male	75	9	DECEASED
P-0015047-T01-IM6	Samstein et al. (PMID: 30643254)	Lung cancer liver metastasis	high	Female	76	15	LIVING
P-0015085-T01-IM6	Samstein et al. (PMID: 30643254)	Lung cancer liver metastasis	low	Female	49	10	DECEASED
P-0015237-T01-IM6	Samstein et al. (PMID: 30643254)	Colorectal cancer liver metastasis	high	Female	75	12	LIVING
P-0015251-T01-IM6	Samstein et al. (PMID: 30643254)	Upper gastrointestinal cancer liver metastasis	high	Male	66	6	DECEASED
P-0015438-T01-IM6	Samstein et al. (PMID: 30643254)	Unknown cancer liver metastasis	low	Male	73	15	LIVING
P-0015612-T01-IM6	Samstein et al. (PMID: 30643254)	Other cancer liver metastasis	low	Female	66	15	LIVING
P-0015679-T01-IM6	Samstein et al. (PMID: 30643254)	Other cancer liver metastasis	low	Male	47	18	LIVING
P-0015713-T01-IM6	Samstein et al. (PMID: 30643254)	Breast cancer liver metastasis	high	Female	33	9	LIVING
P-0015791-T01-IM6	Samstein et al. (PMID: 30643254)	Other cancer liver metastasis	low	Male	65	58	DECEASED
P-0015987-T01-IM6	Samstein et al. (PMID: 30643254)	Lung cancer liver metastasis	high	Female	71	10	DECEASED
P-0016028-T01-IM6	Samstein et al. (PMID: 30643254)	Unknown cancer liver metastasis	high	Female	62	5	LIVING
P-0016063-T01-IM6	Samstein et al. (PMID: 30643254)	Unknown cancer liver metastasis	high	Male	68	2	DECEASED
P-0016226-T01-IM6	Samstein et al. (PMID: 30643254)	Breast cancer liver metastasis	low	Female	54	22	DECEASED
P-0016237-T01-IM6	Samstein et al. (PMID: 30643254)	Unknown cancer liver metastasis	low	Male	70	3	DECEASED
P-0016287-T01-IM6	Samstein et al. (PMID: 30643254)	Other cancer liver metastasis	low	Male	90	11	DECEASED
P-0016290-T01-IM6	Samstein et al. (PMID: 30643254)	Lung cancer liver metastasis	high	Female	83	2	DECEASED
P-0017602-T01-IM5	Samstein et al. (PMID: 30643254)	Unknown cancer liver metastasis	high	Female	43	1	DECEASED
P-0018277-T01-IM6	Samstein et al. (PMID: 30643254)	Colorectal cancer liver metastasis	low	Male	27	1	LIVING
P-0018568-T01-IM6	Samstein et al. (PMID: 30643254)	Upper gastrointestinal cancer liver metastasis	low	Female	65	12	LIVING
P-0018601-T01-IM6	Samstein et al. (PMID: 30643254)	Unknown cancer liver metastasis	high	Male	56	1	DECEASED
P-0018671-T01-IM6	Samstein et al. (PMID: 30643254)	Unknown cancer liver metastasis	low	Male	76	15	LIVING
P-0018931-T01-IM6	Samstein et al. (PMID: 30643254)	Unknown cancer liver metastasis	high	Female	66	1	LIVING
P-0019407-T01-IM6	Samstein et al. (PMID: 30643254)	Other cancer liver metastasis	low	Male	77	5	DECEASED
P-0019475-T01-IM6	Samstein et al. (PMID: 30643254)	Colorectal cancer liver metastasis	low	Male	47	1	DECEASED
P-0019691-T01-IM6	Samstein et al. (PMID: 30643254)	Upper gastrointestinal cancer liver metastasis	low	Male	48	8	LIVING
P-0020167-T01-IM6	Samstein et al. (PMID: 30643254)	Urinary system cancer liver metastasis	low	Male	71	2	DECEASED
P-0020714-T01-IM6	Samstein et al. (PMID: 30643254)	Unknown cancer liver metastasis	high	Female	62	1	DECEASED
P-0020878-T01-IM6	Samstein et al. (PMID: 30643254)	Colorectal cancer liver metastasis	high	Male	46	18	LIVING
P-0021304-T01-IM6	Samstein et al. (PMID: 30643254)	Colorectal cancer liver metastasis	high	Male	50	6	LIVING
P-0021403-T01-IM6	Samstein et al. (PMID: 30643254)	Upper gastrointestinal cancer liver metastasis	high	Male	72	1	LIVING
P-0021528-T01-IM6	Samstein et al. (PMID: 30643254)	Urinary system cancer liver metastasis	high	Male	86	11	LIVING
P-0021651-T01-IM6	Samstein et al. (PMID: 30643254)	Lung cancer liver metastasis	high	Male	76	2	LIVING
P-0021911-T01-IM6	Samstein et al. (PMID: 30643254)	Urinary system cancer liver metastasis	high	Female	70	4	DECEASED
P-0022788-T01-IM6	Samstein et al. (PMID: 30643254)	Upper gastrointestinal cancer liver metastasis	high	Male	54	4	LIVING
P-0022977-T01-IM6	Samstein et al. (PMID: 30643254)	Colorectal cancer liver metastasis	low	Female	48	5	LIVING
P-0023948-T01-IM6	Samstein et al. (PMID: 30643254)	Other cancer liver metastasis	high	Male	75	4	LIVING
P-0000493-T01-IM3	Yaeger et al. (PMID: 29316426)	Colorectal cancer liver metastasis	low	Male	24	23.87	DECEASED
P-0000552-T01-IM3	Yaeger et al. (PMID: 29316426)	Colorectal cancer liver metastasis	low	Male	63	16	DECEASED
P-0000736-T01-IM3	Yaeger et al. (PMID: 29316426)	Colorectal cancer liver metastasis	low	Female	66	48.5	LIVING
P-0000738-T01-IM3	Yaeger et al. (PMID: 29316426)	Colorectal cancer liver metastasis	low	Male	49	54.17	LIVING
P-0000739-T01-IM3	Yaeger et al. (PMID: 29316426)	Colorectal cancer liver metastasis	low	Male	76	73.53	LIVING
P-0000742-T01-IM3	Yaeger et al. (PMID: 29316426)	Colorectal cancer liver metastasis	low	Male	43	54.63	LIVING
P-0000744-T01-IM3	Yaeger et al. (PMID: 29316426)	Colorectal cancer liver metastasis	low	Female	61	64.27	DECEASED
P-0000745-T01-IM3	Yaeger et al. (PMID: 29316426)	Colorectal cancer liver metastasis	low	Female	72	49.67	DECEASED
P-0000763-T01-IM3	Yaeger et al. (PMID: 29316426)	Colorectal cancer liver metastasis	high	Female	45	38.73	DECEASED
P-0000769-T01-IM3	Yaeger et al. (PMID: 29316426)	Colorectal cancer liver metastasis	low	Male	50	125.53	LIVING
P-0000772-T01-IM3	Yaeger et al. (PMID: 29316426)	Colorectal cancer liver metastasis	low	Female	38	61.03	DECEASED
P-0000777-T01-IM3	Yaeger et al. (PMID: 29316426)	Colorectal cancer liver metastasis	low	Female	40	96.87	LIVING
P-0000798-T01-IM3	Yaeger et al. (PMID: 29316426)	Colorectal cancer liver metastasis	low	Female	47	72.17	LIVING
P-0000827-T01-IM3	Yaeger et al. (PMID: 29316426)	Colorectal cancer liver metastasis	high	Female	48	26.2	DECEASED
P-0000860-T01-IM3	Yaeger et al. (PMID: 29316426)	Colorectal cancer liver metastasis	low	Female	49	104.07	LIVING
P-0000868-T01-IM3	Yaeger et al. (PMID: 29316426)	Colorectal cancer liver metastasis	low	Female	49	123.43	LIVING
P-0000869-T01-IM3	Yaeger et al. (PMID: 29316426)	Colorectal cancer liver metastasis	high	Male	50	62.07	LIVING
P-0000979-T01-IM3	Yaeger et al. (PMID: 29316426)	Colorectal cancer liver metastasis	high	Female	55	14.77	DECEASED
P-0000982-T02-IM5	Yaeger et al. (PMID: 29316426)	Colorectal cancer liver metastasis	low	Female	57	10.6	DECEASED
P-0001017-T01-IM3	Yaeger et al. (PMID: 29316426)	Colorectal cancer liver metastasis	low	Male	46	42.83	DECEASED
P-0001104-T05-IM3	Yaeger et al. (PMID: 29316426)	Colorectal cancer liver metastasis	high	Female	75	31.6	DECEASED
P-0001150-T01-IM3	Yaeger et al. (PMID: 29316426)	Colorectal cancer liver metastasis	low	Female	51	45.8	DECEASED
P-0001190-T01-IM3	Yaeger et al. (PMID: 29316426)	Colorectal cancer liver metastasis	low	Male	52	58.33	DECEASED
P-0001200-T01-IM3	Yaeger et al. (PMID: 29316426)	Colorectal cancer liver metastasis	low	Male	45	45.37	LIVING
P-0001215-T01-IM3	Yaeger et al. (PMID: 29316426)	Colorectal cancer liver metastasis	low	Male	45	31.6	LIVING
P-0001347-T02-IM5	Yaeger et al. (PMID: 29316426)	Colorectal cancer liver metastasis	low	Male	44	42.97	LIVING
P-0001394-T02-IM5	Yaeger et al. (PMID: 29316426)	Colorectal cancer liver metastasis	low	Female	45	6.4	LIVING
P-0001424-T01-IM3	Yaeger et al. (PMID: 29316426)	Colorectal cancer liver metastasis	low	Female	37	14.27	DECEASED
P-0001525-T01-IM3	Yaeger et al. (PMID: 29316426)	Colorectal cancer liver metastasis	high	Male	61	48.4	LIVING
P-0001534-T01-IM3	Yaeger et al. (PMID: 29316426)	Colorectal cancer liver metastasis	high	Male	46	36.9	DECEASED
P-0001640-T02-IM5	Yaeger et al. (PMID: 29316426)	Colorectal cancer liver metastasis	low	Male	55	36.5	LIVING
P-0001647-T01-IM3	Yaeger et al. (PMID: 29316426)	Colorectal cancer liver metastasis	low	Male	40	32.7	DECEASED
P-0001754-T01-IM3	Yaeger et al. (PMID: 29316426)	Colorectal cancer liver metastasis	low	Female	72	35.57	DECEASED
P-0001761-T01-IM3	Yaeger et al. (PMID: 29316426)	Colorectal cancer liver metastasis	low	Female	58	33.6	LIVING
P-0001909-T01-IM3	Yaeger et al. (PMID: 29316426)	Colorectal cancer liver metastasis	low	Male	53	115.3	LIVING
P-0001923-T01-IM3	Yaeger et al. (PMID: 29316426)	Colorectal cancer liver metastasis	high	Male	63	36.6	LIVING
P-0001961-T03-IM5	Yaeger et al. (PMID: 29316426)	Colorectal cancer liver metastasis	low	Female	64	57.73	DECEASED
P-0001984-T01-IM3	Yaeger et al. (PMID: 29316426)	Colorectal cancer liver metastasis	low	Female	48	97.6	LIVING
P-0002032-T01-IM3	Yaeger et al. (PMID: 29316426)	Colorectal cancer liver metastasis	low	Male	62	53.63	LIVING
P-0002048-T01-IM3	Yaeger et al. (PMID: 29316426)	Colorectal cancer liver metastasis	low	Female	38	21.9	DECEASED
P-0002102-T01-IM3	Yaeger et al. (PMID: 29316426)	Colorectal cancer liver metastasis	low	Male	51	18.73	DECEASED
P-0002268-T01-IM3	Yaeger et al. (PMID: 29316426)	Colorectal cancer liver metastasis	low	Female	74	37.63	LIVING
P-0002323-T01-IM3	Yaeger et al. (PMID: 29316426)	Colorectal cancer liver metastasis	high	Male	50	20.5	DECEASED
P-0002565-T01-IM3	Yaeger et al. (PMID: 29316426)	Colorectal cancer liver metastasis	low	Female	52	96.07	LIVING
P-0002665-T01-IM3	Yaeger et al. (PMID: 29316426)	Colorectal cancer liver metastasis	low	Male	59	4.7	DECEASED
P-0002769-T01-IM3	Yaeger et al. (PMID: 29316426)	Colorectal cancer liver metastasis	high	Female	49	49.93	DECEASED
P-0002804-T01-IM3	Yaeger et al. (PMID: 29316426)	Colorectal cancer liver metastasis	low	Male	47	33.97	LIVING
P-0002814-T01-IM3	Yaeger et al. (PMID: 29316426)	Colorectal cancer liver metastasis	high	Female	54	121.13	LIVING
P-0002835-T01-IM3	Yaeger et al. (PMID: 29316426)	Colorectal cancer liver metastasis	low	Male	60	68.13	DECEASED
P-0003209-T01-IM5	Yaeger et al. (PMID: 29316426)	Colorectal cancer liver metastasis	low	Male	76	33.23	LIVING
P-0003284-T01-IM5	Yaeger et al. (PMID: 29316426)	Colorectal cancer liver metastasis	low	Male	26	26.4	LIVING
P-0003348-T01-IM5	Yaeger et al. (PMID: 29316426)	Colorectal cancer liver metastasis	low	Female	38	105.2	LIVING
P-0003365-T01-IM5	Yaeger et al. (PMID: 29316426)	Colorectal cancer liver metastasis	high	Male	45	41.27	LIVING
P-0003475-T01-IM5	Yaeger et al. (PMID: 29316426)	Colorectal cancer liver metastasis	low	Female	61	34.33	DECEASED
P-0003499-T01-IM5	Yaeger et al. (PMID: 29316426)	Colorectal cancer liver metastasis	high	Male	51	1.9	DECEASED
P-0003501-T01-IM5	Yaeger et al. (PMID: 29316426)	Colorectal cancer liver metastasis	high	Male	59	27.17	DECEASED
P-0003518-T01-IM5	Yaeger et al. (PMID: 29316426)	Colorectal cancer liver metastasis	high	Female	39	41.9	DECEASED
P-0003710-T01-IM5	Yaeger et al. (PMID: 29316426)	Colorectal cancer liver metastasis	high	Male	42	56.9	LIVING
P-0003725-T01-IM5	Yaeger et al. (PMID: 29316426)	Colorectal cancer liver metastasis	low	Male	69	29.07	DECEASED
P-0003780-T01-IM5	Yaeger et al. (PMID: 29316426)	Colorectal cancer liver metastasis	low	Female	47	15.4	LIVING
P-0003789-T01-IM5	Yaeger et al. (PMID: 29316426)	Colorectal cancer liver metastasis	low	Male	71	33.4	LIVING
P-0003890-T01-IM5	Yaeger et al. (PMID: 29316426)	Colorectal cancer liver metastasis	low	Male	66	14.63	DECEASED
P-0003901-T01-IM5	Yaeger et al. (PMID: 29316426)	Colorectal cancer liver metastasis	low	Female	49	22.1	LIVING
P-0004072-T01-IM5	Yaeger et al. (PMID: 29316426)	Colorectal cancer liver metastasis	high	Male	56	25.93	DECEASED
P-0004081-T01-IM5	Yaeger et al. (PMID: 29316426)	Colorectal cancer liver metastasis	low	Male	50	28.5	LIVING
P-0004140-T02-IM5	Yaeger et al. (PMID: 29316426)	Colorectal cancer liver metastasis	low	Male	59	45.73	DECEASED
P-0004322-T01-IM5	Yaeger et al. (PMID: 29316426)	Colorectal cancer liver metastasis	high	Male	42	42.73	LIVING
P-0004323-T01-IM5	Yaeger et al. (PMID: 29316426)	Colorectal cancer liver metastasis	low	Female	68	29.67	LIVING
P-0004402-T01-IM5	Yaeger et al. (PMID: 29316426)	Colorectal cancer liver metastasis	high	Female	66	19.03	LIVING
P-0004502-T01-IM5	Yaeger et al. (PMID: 29316426)	Colorectal cancer liver metastasis	high	Male	72	3.47	DECEASED
P-0004666-T01-IM5	Yaeger et al. (PMID: 29316426)	Colorectal cancer liver metastasis	low	Male	51	75.8	DECEASED
P-0004697-T01-IM5	Yaeger et al. (PMID: 29316426)	Colorectal cancer liver metastasis	low	Male	65	34.8	LIVING
P-0004754-T01-IM5	Yaeger et al. (PMID: 29316426)	Colorectal cancer liver metastasis	low	Male	64	67.17	LIVING
P-0004781-T01-IM5	Yaeger et al. (PMID: 29316426)	Colorectal cancer liver metastasis	low	Male	50	56.5	DECEASED
P-0004798-T01-IM5	Yaeger et al. (PMID: 29316426)	Colorectal cancer liver metastasis	high	Male	47	12.03	DECEASED
P-0004803-T01-IM5	Yaeger et al. (PMID: 29316426)	Colorectal cancer liver metastasis	low	Male	56	31.43	LIVING
P-0004862-T01-IM5	Yaeger et al. (PMID: 29316426)	Colorectal cancer liver metastasis	high	Female	49	0.57	LIVING
P-0004904-T01-IM5	Yaeger et al. (PMID: 29316426)	Colorectal cancer liver metastasis	low	Male	65	40.2	LIVING
P-0004957-T01-IM5	Yaeger et al. (PMID: 29316426)	Colorectal cancer liver metastasis	low	Male	60	38.87	DECEASED
P-0005016-T01-IM5	Yaeger et al. (PMID: 29316426)	Colorectal cancer liver metastasis	low	Female	68	29.93	LIVING
P-0005091-T01-IM5	Yaeger et al. (PMID: 29316426)	Colorectal cancer liver metastasis	low	Male	67	33.9	LIVING
P-0005343-T01-IM5	Yaeger et al. (PMID: 29316426)	Colorectal cancer liver metastasis	high	Male	62	18.53	LIVING
P-0005446-T01-IM5	Yaeger et al. (PMID: 29316426)	Colorectal cancer liver metastasis	high	Female	56	23.87	DECEASED
P-0005569-T01-IM5	Yaeger et al. (PMID: 29316426)	Colorectal cancer liver metastasis	high	Male	54	14.43	LIVING
P-0005589-T01-IM5	Yaeger et al. (PMID: 29316426)	Colorectal cancer liver metastasis	low	Male	41	38.47	LIVING
P-0005623-T02-IM5	Yaeger et al. (PMID: 29316426)	Colorectal cancer liver metastasis	high	Female	31	27.93	LIVING
P-0005634-T01-IM5	Yaeger et al. (PMID: 29316426)	Colorectal cancer liver metastasis	low	Male	31	31.3	DECEASED
P-0005715-T01-IM5	Yaeger et al. (PMID: 29316426)	Colorectal cancer liver metastasis	low	Male	38	28.37	LIVING
P-0005730-T02-IM5	Yaeger et al. (PMID: 29316426)	Colorectal cancer liver metastasis	low	Female	36	46.87	LIVING
P-0005762-T01-IM5	Yaeger et al. (PMID: 29316426)	Unknown cancer liver metastasis	high	Male	38	57.1	LIVING
P-0005776-T02-IM5	Yaeger et al. (PMID: 29316426)	Colorectal cancer liver metastasis	low	Male	57	59.93	DECEASED
P-0005858-T01-IM5	Yaeger et al. (PMID: 29316426)	Colorectal cancer liver metastasis	low	Female	29	26.47	LIVING
P-0005888-T01-IM5	Yaeger et al. (PMID: 29316426)	Colorectal cancer liver metastasis	low	Female	38	12.9	DECEASED
P-0005910-T01-IM5	Yaeger et al. (PMID: 29316426)	Colorectal cancer liver metastasis	low	Female	76	3	LIVING
P-0005941-T01-IM5	Yaeger et al. (PMID: 29316426)	Colorectal cancer liver metastasis	low	Female	65	92.77	DECEASED
P-0005998-T01-IM5	Yaeger et al. (PMID: 29316426)	Colorectal cancer liver metastasis	low	Male	43	31.57	DECEASED
P-0006000-T02-IM5	Yaeger et al. (PMID: 29316426)	Colorectal cancer liver metastasis	low	Female	41	26.4	LIVING
P-0006110-T01-IM5	Yaeger et al. (PMID: 29316426)	Colorectal cancer liver metastasis	low	Male	70	12	DECEASED
P-0006118-T02-IM5	Yaeger et al. (PMID: 29316426)	Colorectal cancer liver metastasis	low	Male	67	21.87	LIVING
P-0006213-T01-IM5	Yaeger et al. (PMID: 29316426)	Colorectal cancer liver metastasis	low	Male	47	51.6	DECEASED
P-0006275-T01-IM5	Yaeger et al. (PMID: 29316426)	Colorectal cancer liver metastasis	low	Male	45	25.7	LIVING
P-0006316-T01-IM5	Yaeger et al. (PMID: 29316426)	Colorectal cancer liver metastasis	low	Female	60	11.13	LIVING
P-0006317-T01-IM5	Yaeger et al. (PMID: 29316426)	Colorectal cancer liver metastasis	high	Male	55	12.5	DECEASED
P-0006390-T01-IM5	Yaeger et al. (PMID: 29316426)	Colorectal cancer liver metastasis	low	Female	50	31	DECEASED
P-0006444-T02-IM5	Yaeger et al. (PMID: 29316426)	Colorectal cancer liver metastasis	high	Female	46	16.7	LIVING
P-0006468-T02-IM5	Yaeger et al. (PMID: 29316426)	Colorectal cancer liver metastasis	low	Male	62	32.5	LIVING
P-0006575-T01-IM5	Yaeger et al. (PMID: 29316426)	Colorectal cancer liver metastasis	low	Female	49	160.9	LIVING
P-0006592-T01-IM5	Yaeger et al. (PMID: 29316426)	Colorectal cancer liver metastasis	low	Male	51	45.5	LIVING
P-0006608-T01-IM5	Yaeger et al. (PMID: 29316426)	Colorectal cancer liver metastasis	low	Female	47	64.6	LIVING
P-0006616-T01-IM5	Yaeger et al. (PMID: 29316426)	Colorectal cancer liver metastasis	high	Male	50	14.23	DECEASED
P-0006646-T01-IM5	Yaeger et al. (PMID: 29316426)	Colorectal cancer liver metastasis	low	Male	67	38.37	LIVING
P-0006647-T01-IM5	Yaeger et al. (PMID: 29316426)	Colorectal cancer liver metastasis	low	Male	52	25.53	DECEASED
P-0006649-T01-IM5	Yaeger et al. (PMID: 29316426)	Colorectal cancer liver metastasis	low	Male	69	32	LIVING
P-0006657-T01-IM5	Yaeger et al. (PMID: 29316426)	Colorectal cancer liver metastasis	low	Male	48	34.2	DECEASED
P-0006658-T01-IM5	Yaeger et al. (PMID: 29316426)	Colorectal cancer liver metastasis	high	Male	64	95.53	DECEASED
P-0006659-T01-IM5	Yaeger et al. (PMID: 29316426)	Colorectal cancer liver metastasis	low	Male	49	58.33	DECEASED
P-0006681-T01-IM5	Yaeger et al. (PMID: 29316426)	Colorectal cancer liver metastasis	high	Male	56	128.07	LIVING
P-0006683-T01-IM5	Yaeger et al. (PMID: 29316426)	Colorectal cancer liver metastasis	low	Male	56	28.5	DECEASED
P-0006685-T01-IM5	Yaeger et al. (PMID: 29316426)	Colorectal cancer liver metastasis	low	Male	57	36.4	DECEASED
P-0006686-T01-IM5	Yaeger et al. (PMID: 29316426)	Colorectal cancer liver metastasis	low	Male	58	48.1	LIVING
P-0006701-T01-IM5	Yaeger et al. (PMID: 29316426)	Colorectal cancer liver metastasis	low	Male	55	31.1	LIVING
P-0006704-T01-IM5	Yaeger et al. (PMID: 29316426)	Colorectal cancer liver metastasis	low	Female	44	29.43	LIVING
P-0006708-T01-IM5	Yaeger et al. (PMID: 29316426)	Colorectal cancer liver metastasis	low	Female	33	31.33	DECEASED
P-0006711-T01-IM5	Yaeger et al. (PMID: 29316426)	Colorectal cancer liver metastasis	low	Female	66	47.27	LIVING
P-0006721-T01-IM5	Yaeger et al. (PMID: 29316426)	Colorectal cancer liver metastasis	low	Female	46	47.47	LIVING
P-0006726-T01-IM5	Yaeger et al. (PMID: 29316426)	Colorectal cancer liver metastasis	low	Female	48	31.5	LIVING
P-0006735-T01-IM5	Yaeger et al. (PMID: 29316426)	Colorectal cancer liver metastasis	low	Male	69	39.93	LIVING
P-0006740-T01-IM5	Yaeger et al. (PMID: 29316426)	Colorectal cancer liver metastasis	high	Female	65	43.7	LIVING
P-0006743-T01-IM5	Yaeger et al. (PMID: 29316426)	Colorectal cancer liver metastasis	low	Female	31	40.1	LIVING
P-0006744-T01-IM5	Yaeger et al. (PMID: 29316426)	Colorectal cancer liver metastasis	low	Male	50	35.37	LIVING
P-0006761-T01-IM5	Yaeger et al. (PMID: 29316426)	Colorectal cancer liver metastasis	low	Female	46	84.6	LIVING
P-0006763-T01-IM5	Yaeger et al. (PMID: 29316426)	Colorectal cancer liver metastasis	high	Male	57	202.43	LIVING
P-0006764-T01-IM5	Yaeger et al. (PMID: 29316426)	Unknown cancer liver metastasis	low	Female	57	59.73	LIVING
P-0006794-T01-IM5	Yaeger et al. (PMID: 29316426)	Colorectal cancer liver metastasis	low	Female	63	76.5	LIVING
P-0006816-T01-IM5	Yaeger et al. (PMID: 29316426)	Colorectal cancer liver metastasis	low	Female	55	20.4	LIVING
P-0006819-T02-IM5	Yaeger et al. (PMID: 29316426)	Colorectal cancer liver metastasis	low	Male	59	98.9	LIVING
P-0006821-T01-IM5	Yaeger et al. (PMID: 29316426)	Colorectal cancer liver metastasis	low	Male	68	62.43	LIVING
P-0006835-T01-IM5	Yaeger et al. (PMID: 29316426)	Colorectal cancer liver metastasis	high	Female	28	46.9	DECEASED
P-0006861-T01-IM5	Yaeger et al. (PMID: 29316426)	Colorectal cancer liver metastasis	low	Female	83	34.53	LIVING
P-0006887-T01-IM5	Yaeger et al. (PMID: 29316426)	Colorectal cancer liver metastasis	low	Female	69	15.23	LIVING
P-0006888-T01-IM5	Yaeger et al. (PMID: 29316426)	Colorectal cancer liver metastasis	low	Female	46	34.37	LIVING
P-0006890-T01-IM5	Yaeger et al. (PMID: 29316426)	Colorectal cancer liver metastasis	low	Female	73	17.03	DECEASED
P-0006936-T01-IM5	Yaeger et al. (PMID: 29316426)	Colorectal cancer liver metastasis	low	Male	51	108.87	DECEASED
P-0006968-T01-IM5	Yaeger et al. (PMID: 29316426)	Colorectal cancer liver metastasis	low	Female	76	14.67	LIVING
P-0006983-T01-IM5	Yaeger et al. (PMID: 29316426)	Colorectal cancer liver metastasis	low	Male	63	45.57	DECEASED
P-0007012-T01-IM5	Yaeger et al. (PMID: 29316426)	Colorectal cancer liver metastasis	low	Male	58	28.3	DECEASED
P-0007035-T01-IM5	Yaeger et al. (PMID: 29316426)	Colorectal cancer liver metastasis	low	Female	67	64.83	LIVING
P-0007036-T01-IM5	Yaeger et al. (PMID: 29316426)	Colorectal cancer liver metastasis	low	Female	57	91.4	LIVING
P-0007039-T01-IM5	Yaeger et al. (PMID: 29316426)	Colorectal cancer liver metastasis	low	Female	44	48.77	DECEASED
P-0007070-T01-IM5	Yaeger et al. (PMID: 29316426)	Colorectal cancer liver metastasis	low	Male	70	29.4	LIVING
P-0007079-T01-IM5	Yaeger et al. (PMID: 29316426)	Colorectal cancer liver metastasis	low	Male	67	31.07	LIVING
P-0007080-T02-IM5	Yaeger et al. (PMID: 29316426)	Colorectal cancer liver metastasis	low	Female	54	86.73	LIVING
P-0007081-T02-IM5	Yaeger et al. (PMID: 29316426)	Colorectal cancer liver metastasis	low	Male	44	51.9	DECEASED
P-0007085-T02-IM5	Yaeger et al. (PMID: 29316426)	Colorectal cancer liver metastasis	low	Female	72	47.3	LIVING
P-0007090-T02-IM5	Yaeger et al. (PMID: 29316426)	Colorectal cancer liver metastasis	low	Male	47	56.43	DECEASED
P-0007092-T01-IM5	Yaeger et al. (PMID: 29316426)	Colorectal cancer liver metastasis	low	Male	48	31.63	LIVING
P-0007097-T01-IM5	Yaeger et al. (PMID: 29316426)	Colorectal cancer liver metastasis	low	Female	45	40.6	LIVING
P-0007126-T02-IM5	Yaeger et al. (PMID: 29316426)	Colorectal cancer liver metastasis	low	Male	46	65.57	LIVING
P-0007133-T01-IM5	Yaeger et al. (PMID: 29316426)	Colorectal cancer liver metastasis	low	Female	58	113.47	LIVING
P-0007135-T01-IM5	Yaeger et al. (PMID: 29316426)	Colorectal cancer liver metastasis	low	Male	37	64.43	LIVING
P-0007136-T01-IM5	Yaeger et al. (PMID: 29316426)	Colorectal cancer liver metastasis	low	Female	41	125.9	LIVING
P-0007140-T01-IM5	Yaeger et al. (PMID: 29316426)	Colorectal cancer liver metastasis	low	Male	67	35.83	LIVING
P-0007177-T01-IM5	Yaeger et al. (PMID: 29316426)	Colorectal cancer liver metastasis	high	Female	64	75.17	LIVING
P-0007185-T02-IM5	Yaeger et al. (PMID: 29316426)	Colorectal cancer liver metastasis	low	Male	50	74.13	LIVING
P-0007218-T01-IM5	Yaeger et al. (PMID: 29316426)	Colorectal cancer liver metastasis	low	Female	55	292.93	LIVING
P-0007279-T01-IM5	Yaeger et al. (PMID: 29316426)	Colorectal cancer liver metastasis	low	Male	37	60.73	LIVING
P-0007294-T01-IM5	Yaeger et al. (PMID: 29316426)	Colorectal cancer liver metastasis	low	Male	52	44.67	LIVING
P-0007303-T01-IM5	Yaeger et al. (PMID: 29316426)	Colorectal cancer liver metastasis	low	Male	52	51.1	DECEASED
P-0007305-T01-IM5	Yaeger et al. (PMID: 29316426)	Colorectal cancer liver metastasis	low	Male	36	30.63	LIVING
P-0007315-T01-IM5	Yaeger et al. (PMID: 29316426)	Colorectal cancer liver metastasis	low	Female	53	56.97	LIVING
P-0007334-T01-IM5	Yaeger et al. (PMID: 29316426)	Colorectal cancer liver metastasis	low	Male	63	39.17	LIVING
P-0007361-T01-IM5	Yaeger et al. (PMID: 29316426)	Colorectal cancer liver metastasis	low	Female	76	116.33	LIVING
P-0007368-T01-IM5	Yaeger et al. (PMID: 29316426)	Colorectal cancer liver metastasis	low	Male	44	70.03	DECEASED
P-0007373-T01-IM5	Yaeger et al. (PMID: 29316426)	Colorectal cancer liver metastasis	low	Male	65	39.6	LIVING
P-0007380-T01-IM5	Yaeger et al. (PMID: 29316426)	Colorectal cancer liver metastasis	low	Male	57	75.4	LIVING
P-0007381-T01-IM5	Yaeger et al. (PMID: 29316426)	Colorectal cancer liver metastasis	low	Female	43	36.3	LIVING
P-0007389-T01-IM5	Yaeger et al. (PMID: 29316426)	Colorectal cancer liver metastasis	low	Female	51	63.23	LIVING
P-0007391-T01-IM5	Yaeger et al. (PMID: 29316426)	Colorectal cancer liver metastasis	low	Male	47	35.27	LIVING
P-0007419-T01-IM5	Yaeger et al. (PMID: 29316426)	Colorectal cancer liver metastasis	low	Male	40	24.07	LIVING
P-0007483-T01-IM5	Yaeger et al. (PMID: 29316426)	Colorectal cancer liver metastasis	low	Male	75	86.07	LIVING
P-0007486-T01-IM5	Yaeger et al. (PMID: 29316426)	Colorectal cancer liver metastasis	low	Female	49	51.17	DECEASED
P-0007488-T01-IM5	Yaeger et al. (PMID: 29316426)	Colorectal cancer liver metastasis	low	Female	43	60.33	LIVING
P-0007490-T01-IM5	Yaeger et al. (PMID: 29316426)	Colorectal cancer liver metastasis	low	Female	54	41.3	LIVING
P-0007554-T01-IM5	Yaeger et al. (PMID: 29316426)	Colorectal cancer liver metastasis	low	Female	57	66.57	LIVING
P-0007560-T01-IM5	Yaeger et al. (PMID: 29316426)	Colorectal cancer liver metastasis	low	Male	61	36.43	DECEASED
P-0007581-T01-IM5	Yaeger et al. (PMID: 29316426)	Colorectal cancer liver metastasis	low	Male	57	52.5	DECEASED
P-0007584-T01-IM5	Yaeger et al. (PMID: 29316426)	Colorectal cancer liver metastasis	low	Female	64	116.97	LIVING
P-0007590-T01-IM5	Yaeger et al. (PMID: 29316426)	Colorectal cancer liver metastasis	low	Male	58	69.1	DECEASED
P-0007593-T01-IM5	Yaeger et al. (PMID: 29316426)	Colorectal cancer liver metastasis	low	Female	71	164.63	LIVING
P-0007631-T01-IM5	Yaeger et al. (PMID: 29316426)	Colorectal cancer liver metastasis	low	Female	43	79.37	LIVING
P-0007632-T01-IM5	Yaeger et al. (PMID: 29316426)	Colorectal cancer liver metastasis	high	Female	68	67.83	LIVING
P-0007657-T01-IM5	Yaeger et al. (PMID: 29316426)	Colorectal cancer liver metastasis	low	Female	42	49.57	LIVING
P-0007664-T01-IM5	Yaeger et al. (PMID: 29316426)	Colorectal cancer liver metastasis	low	Male	48	68.23	LIVING
P-0007669-T01-IM5	Yaeger et al. (PMID: 29316426)	Colorectal cancer liver metastasis	low	Female	38	101.83	LIVING
P-0007686-T01-IM5	Yaeger et al. (PMID: 29316426)	Colorectal cancer liver metastasis	low	Male	32	25.7	LIVING
P-0007691-T01-IM5	Yaeger et al. (PMID: 29316426)	Colorectal cancer liver metastasis	low	Female	44	27.87	LIVING
P-0007740-T01-IM5	Yaeger et al. (PMID: 29316426)	Colorectal cancer liver metastasis	low	Female	40	116.97	LIVING
P-0007793-T01-IM5	Yaeger et al. (PMID: 29316426)	Colorectal cancer liver metastasis	low	Male	64	50.73	LIVING
P-0007804-T01-IM5	Yaeger et al. (PMID: 29316426)	Colorectal cancer liver metastasis	low	Male	48	8.3	LIVING
P-0007860-T01-IM5	Yaeger et al. (PMID: 29316426)	Colorectal cancer liver metastasis	low	Male	55	59.87	DECEASED
P-0007866-T01-IM5	Yaeger et al. (PMID: 29316426)	Colorectal cancer liver metastasis	low	Male	69	41.77	LIVING
P-0007869-T01-IM5	Yaeger et al. (PMID: 29316426)	Colorectal cancer liver metastasis	low	Female	49	45.67	LIVING
P-0007883-T01-IM5	Yaeger et al. (PMID: 29316426)	Colorectal cancer liver metastasis	low	Female	42	73.53	LIVING
P-0007887-T01-IM5	Yaeger et al. (PMID: 29316426)	Colorectal cancer liver metastasis	low	Male	58	124	LIVING
P-0007889-T01-IM5	Yaeger et al. (PMID: 29316426)	Colorectal cancer liver metastasis	high	Male	48	136.9	LIVING
P-0007929-T01-IM5	Yaeger et al. (PMID: 29316426)	Colorectal cancer liver metastasis	low	Male	59	49.73	LIVING
P-0007931-T01-IM5	Yaeger et al. (PMID: 29316426)	Colorectal cancer liver metastasis	high	Male	42	75.27	LIVING
P-0007990-T01-IM5	Yaeger et al. (PMID: 29316426)	Colorectal cancer liver metastasis	low	Male	33	9.57	DECEASED
P-0007996-T01-IM5	Yaeger et al. (PMID: 29316426)	Colorectal cancer liver metastasis	low	Female	51	60.37	LIVING
P-0007998-T02-IM5	Yaeger et al. (PMID: 29316426)	Colorectal cancer liver metastasis	low	Male	67	22.37	LIVING
P-0008042-T01-IM5	Yaeger et al. (PMID: 29316426)	Colorectal cancer liver metastasis	low	Male	42	47.5	LIVING
P-0008075-T01-IM5	Yaeger et al. (PMID: 29316426)	Colorectal cancer liver metastasis	low	Female	29	51.3	DECEASED
P-0008141-T01-IM5	Yaeger et al. (PMID: 29316426)	Colorectal cancer liver metastasis	low	Female	50	21.03	LIVING
P-0008167-T01-IM5	Yaeger et al. (PMID: 29316426)	Colorectal cancer liver metastasis	low	Male	61	147.4	DECEASED
P-0008308-T01-IM5	Yaeger et al. (PMID: 29316426)	Colorectal cancer liver metastasis	low	Male	56	53.77	DECEASED
P-0008357-T01-IM5	Yaeger et al. (PMID: 29316426)	Colorectal cancer liver metastasis	low	Male	50	59.3	DECEASED
P-0008429-T01-IM5	Yaeger et al. (PMID: 29316426)	Colorectal cancer liver metastasis	low	Male	61	19.23	DECEASED
P-0008540-T01-IM5	Yaeger et al. (PMID: 29316426)	Colorectal cancer liver metastasis	low	Female	75	117.53	LIVING
P-0008541-T01-IM5	Yaeger et al. (PMID: 29316426)	Colorectal cancer liver metastasis	low	Male	39	49.4	LIVING
P-0008584-T01-IM5	Yaeger et al. (PMID: 29316426)	Colorectal cancer liver metastasis	low	Male	63	117.43	LIVING
P-0008588-T01-IM5	Yaeger et al. (PMID: 29316426)	Colorectal cancer liver metastasis	low	Female	68	31.97	LIVING
P-0008594-T01-IM5	Yaeger et al. (PMID: 29316426)	Colorectal cancer liver metastasis	low	Female	54	33.97	LIVING
P-0008600-T01-IM5	Yaeger et al. (PMID: 29316426)	Colorectal cancer liver metastasis	low	Female	50	66.37	DECEASED
P-0008683-T01-IM5	Yaeger et al. (PMID: 29316426)	Colorectal cancer liver metastasis	low	Female	66	25.9	LIVING
P-0008690-T01-IM5	Yaeger et al. (PMID: 29316426)	Colorectal cancer liver metastasis	low	Male	67	21.97	LIVING
P-0008782-T01-IM5	Yaeger et al. (PMID: 29316426)	Colorectal cancer liver metastasis	low	Female	62	4.47	DECEASED
P-0009000-T01-IM5	Yaeger et al. (PMID: 29316426)	Colorectal cancer liver metastasis	low	Male	62	22.07	LIVING
P-0009145-T01-IM5	Yaeger et al. (PMID: 29316426)	Colorectal cancer liver metastasis	low	Female	55	19.87	LIVING
P-0009170-T01-IM5	Yaeger et al. (PMID: 29316426)	Colorectal cancer liver metastasis	low	Female	52	3.77	DECEASED
P-0009224-T02-IM5	Yaeger et al. (PMID: 29316426)	Colorectal cancer liver metastasis	low	Male	41	21.07	LIVING
P-0009341-T01-IM5	Yaeger et al. (PMID: 29316426)	Colorectal cancer liver metastasis	high	Female	40	19.7	LIVING
P-0009377-T01-IM5	Yaeger et al. (PMID: 29316426)	Colorectal cancer liver metastasis	low	Male	65	99.6	LIVING
P-0009464-T01-IM5	Yaeger et al. (PMID: 29316426)	Colorectal cancer liver metastasis	low	Female	57	49	LIVING
P-0009488-T01-IM5	Yaeger et al. (PMID: 29316426)	Colorectal cancer liver metastasis	low	Female	46	17.63	DECEASED
P-0009650-T01-IM5	Yaeger et al. (PMID: 29316426)	Colorectal cancer liver metastasis	low	Male	29	25	LIVING
P-0009707-T01-IM5	Yaeger et al. (PMID: 29316426)	Colorectal cancer liver metastasis	low	Male	52	57.63	LIVING
P-0009741-T01-IM5	Yaeger et al. (PMID: 29316426)	Colorectal cancer liver metastasis	low	Male	63	106.07	LIVING
P-0009798-T01-IM5	Yaeger et al. (PMID: 29316426)	Colorectal cancer liver metastasis	low	Male	39	19.17	LIVING
P-0009826-T01-IM5	Yaeger et al. (PMID: 29316426)	Colorectal cancer liver metastasis	low	Female	57	38.1	LIVING
P-0009842-T01-IM5	Yaeger et al. (PMID: 29316426)	Colorectal cancer liver metastasis	low	Female	60	46.33	LIVING
P-0009850-T01-IM5	Yaeger et al. (PMID: 29316426)	Colorectal cancer liver metastasis	low	Female	51	36.17	LIVING
P-0009902-T01-IM5	Yaeger et al. (PMID: 29316426)	Colorectal cancer liver metastasis	low	Female	46	63	LIVING
P-0009903-T01-IM5	Yaeger et al. (PMID: 29316426)	Colorectal cancer liver metastasis	low	Male	68	181.6	LIVING
P-0009905-T01-IM5	Yaeger et al. (PMID: 29316426)	Colorectal cancer liver metastasis	low	Female	60	10.27	LIVING
P-0009971-T01-IM5	Yaeger et al. (PMID: 29316426)	Colorectal cancer liver metastasis	low	Male	44	26.53	DECEASED
P-0009993-T01-IM3	Yaeger et al. (PMID: 29316426)	Colorectal cancer liver metastasis	low	Male	69	79.13	LIVING
P-0010014-T01-IM5	Yaeger et al. (PMID: 29316426)	Colorectal cancer liver metastasis	low	Male	50	124.33	LIVING
P-0010018-T01-IM5	Yaeger et al. (PMID: 29316426)	Colorectal cancer liver metastasis	high	Female	66	66.13	LIVING
P-0010020-T01-IM5	Yaeger et al. (PMID: 29316426)	Colorectal cancer liver metastasis	low	Female	54	231.87	LIVING
P-0010062-T01-IM5	Yaeger et al. (PMID: 29316426)	Colorectal cancer liver metastasis	low	Female	45	27.63	DECEASED
P-0010074-T01-IM5	Yaeger et al. (PMID: 29316426)	Colorectal cancer liver metastasis	low	Female	49	142	LIVING
P-0010098-T02-IM5	Yaeger et al. (PMID: 29316426)	Colorectal cancer liver metastasis	low	Male	52	30.73	DECEASED
P-0010139-T01-IM5	Yaeger et al. (PMID: 29316426)	Colorectal cancer liver metastasis	low	Male	37	12.6	LIVING
P-0010146-T01-IM5	Yaeger et al. (PMID: 29316426)	Colorectal cancer liver metastasis	low	Female	44	17.47	DECEASED
P-0010180-T01-IM5	Yaeger et al. (PMID: 29316426)	Colorectal cancer liver metastasis	low	Male	57	95.17	LIVING
P-0010238-T01-IM5	Yaeger et al. (PMID: 29316426)	Colorectal cancer liver metastasis	low	Female	47	72.73	DECEASED
P-0010268-T01-IM5	Yaeger et al. (PMID: 29316426)	Colorectal cancer liver metastasis	low	Male	32	16.97	DECEASED
P-0010342-T01-IM5	Yaeger et al. (PMID: 29316426)	Colorectal cancer liver metastasis	low	Male	55	15.37	DECEASED
P-0010343-T01-IM5	Yaeger et al. (PMID: 29316426)	Colorectal cancer liver metastasis	high	Male	48	22.6	LIVING
P-0010360-T01-IM5	Yaeger et al. (PMID: 29316426)	Colorectal cancer liver metastasis	low	Male	67	2.53	LIVING
P-0010364-T01-IM5	Yaeger et al. (PMID: 29316426)	Colorectal cancer liver metastasis	low	Female	49	47.73	LIVING
P-0010367-T01-IM5	Yaeger et al. (PMID: 29316426)	Unknown cancer liver metastasis	low	Male	44	35.03	LIVING
P-0010422-T01-IM5	Yaeger et al. (PMID: 29316426)	Colorectal cancer liver metastasis	low	Male	83	19.9	LIVING
P-0010506-T01-IM5	Yaeger et al. (PMID: 29316426)	Colorectal cancer liver metastasis	low	Male	66	18.1	LIVING
P-0010599-T01-IM5	Yaeger et al. (PMID: 29316426)	Colorectal cancer liver metastasis	high	Male	56	44.2	LIVING
P-0010665-T01-IM5	Yaeger et al. (PMID: 29316426)	Colorectal cancer liver metastasis	low	Female	48	142.33	LIVING
P-0010734-T01-IM5	Yaeger et al. (PMID: 29316426)	Colorectal cancer liver metastasis	low	Male	55	34.33	LIVING
P-0010742-T01-IM5	Yaeger et al. (PMID: 29316426)	Colorectal cancer liver metastasis	low	Female	47	41.73	DECEASED
P-0010749-T01-IM5	Yaeger et al. (PMID: 29316426)	Colorectal cancer liver metastasis	low	Female	70	17.13	LIVING
P-0010751-T01-IM5	Yaeger et al. (PMID: 29316426)	Colorectal cancer liver metastasis	low	Female	62	88.73	LIVING
P-0010966-T01-IM5	Yaeger et al. (PMID: 29316426)	Colorectal cancer liver metastasis	low	Male	45	42.27	LIVING
P-0010968-T01-IM5	Yaeger et al. (PMID: 29316426)	Colorectal cancer liver metastasis	low	Male	64	16.73	LIVING
P-0011108-T01-IM5	Yaeger et al. (PMID: 29316426)	Colorectal cancer liver metastasis	low	Female	69	17.53	LIVING
P-0011124-T01-IM5	Yaeger et al. (PMID: 29316426)	Colorectal cancer liver metastasis	low	Female	54	33.77	LIVING
P-0011131-T01-IM5	Yaeger et al. (PMID: 29316426)	Colorectal cancer liver metastasis	low	Female	42	1.33	LIVING
P-0011182-T01-IM5	Yaeger et al. (PMID: 29316426)	Colorectal cancer liver metastasis	low	Female	43	19.77	DECEASED
P-0011255-T01-IM5	Yaeger et al. (PMID: 29316426)	Colorectal cancer liver metastasis	low	Male	38	112.6	LIVING
P-0011259-T01-IM5	Yaeger et al. (PMID: 29316426)	Colorectal cancer liver metastasis	low	Male	50	17	LIVING
P-0011283-T01-IM5	Yaeger et al. (PMID: 29316426)	Colorectal cancer liver metastasis	low	Male	42	63.47	LIVING
P-0011374-T01-IM5	Yaeger et al. (PMID: 29316426)	Colorectal cancer liver metastasis	low	Female	31	24.57	LIVING
P-0011468-T01-IM5	Yaeger et al. (PMID: 29316426)	Colorectal cancer liver metastasis	high	Male	72	15.57	DECEASED
P-0011533-T01-IM5	Yaeger et al. (PMID: 29316426)	Colorectal cancer liver metastasis	low	Female	64	120	LIVING
P-0012074-T01-IM5	Yaeger et al. (PMID: 29316426)	Colorectal cancer liver metastasis	low	Male	62	20.27	LIVING
P-0012110-T01-IM5	Yaeger et al. (PMID: 29316426)	Colorectal cancer liver metastasis	low	Female	35	8.37	DECEASED
P-0012133-T01-IM5	Yaeger et al. (PMID: 29316426)	Colorectal cancer liver metastasis	high	Male	37	18.2	DECEASED
P-0012135-T01-IM5	Yaeger et al. (PMID: 29316426)	Colorectal cancer liver metastasis	low	Female	33	26.33	LIVING
P-0012281-T01-IM5	Yaeger et al. (PMID: 29316426)	Colorectal cancer liver metastasis	low	Male	35	56.7	LIVING
P-0012340-T01-IM5	Yaeger et al. (PMID: 29316426)	Colorectal cancer liver metastasis	low	Male	68	25.07	LIVING
P-0012399-T01-IM5	Yaeger et al. (PMID: 29316426)	Colorectal cancer liver metastasis	low	Female	58	16	LIVING
P-0012418-T02-IM5	Yaeger et al. (PMID: 29316426)	Colorectal cancer liver metastasis	high	Female	58	17.4	LIVING
P-0012426-T01-IM5	Yaeger et al. (PMID: 29316426)	Colorectal cancer liver metastasis	low	Female	50	58.7	LIVING
P-0012554-T01-IM5	Yaeger et al. (PMID: 29316426)	Colorectal cancer liver metastasis	high	Male	82	13.2	LIVING
P-0012625-T01-IM5	Yaeger et al. (PMID: 29316426)	Colorectal cancer liver metastasis	low	Female	62	15.47	DECEASED
P-0012653-T02-IM5	Yaeger et al. (PMID: 29316426)	Colorectal cancer liver metastasis	high	Male	61	9.77	DECEASED
P-0012680-T01-IM5	Yaeger et al. (PMID: 29316426)	Unknown cancer liver metastasis	high	Male	81	16.73	DECEASED
P-0012728-T01-IM5	Yaeger et al. (PMID: 29316426)	Colorectal cancer liver metastasis	high	Female	61	16.27	LIVING
P-0012900-T01-IM5	Yaeger et al. (PMID: 29316426)	Colorectal cancer liver metastasis	low	Male	62	34.57	LIVING
P-0012974-T01-IM5	Yaeger et al. (PMID: 29316426)	Colorectal cancer liver metastasis	low	Male	70	16.87	LIVING
P-0013144-T01-IM5	Yaeger et al. (PMID: 29316426)	Colorectal cancer liver metastasis	low	Male	55	9.47	LIVING
P-0013201-T01-IM5	Yaeger et al. (PMID: 29316426)	Colorectal cancer liver metastasis	low	Male	59	28	LIVING
P-0013258-T01-IM5	Yaeger et al. (PMID: 29316426)	Colorectal cancer liver metastasis	high	Male	28	17	LIVING
P-0013285-T01-IM5	Yaeger et al. (PMID: 29316426)	Colorectal cancer liver metastasis	low	Male	39	31.7	LIVING
P-0013354-T01-IM5	Yaeger et al. (PMID: 29316426)	Colorectal cancer liver metastasis	low	Female	50	31.9	DECEASED
P-0013375-T01-IM5	Yaeger et al. (PMID: 29316426)	Colorectal cancer liver metastasis	low	Female	61	12.8	DECEASED
P-0013407-T01-IM5	Yaeger et al. (PMID: 29316426)	Colorectal cancer liver metastasis	low	Male	53	13	LIVING
P-0013488-T01-IM5	Yaeger et al. (PMID: 29316426)	Colorectal cancer liver metastasis	low	Male	64	15.13	LIVING
P-0013820-T01-IM5	Yaeger et al. (PMID: 29316426)	Colorectal cancer liver metastasis	high	Female	60	14.93	LIVING
P-0013881-T01-IM5	Yaeger et al. (PMID: 29316426)	Colorectal cancer liver metastasis	low	Female	53	17.3	LIVING
P-0013982-T01-IM5	Yaeger et al. (PMID: 29316426)	Colorectal cancer liver metastasis	low	Male	40	14.03	LIVING
P-0014116-T01-IM5	Yaeger et al. (PMID: 29316426)	Colorectal cancer liver metastasis	low	Female	52	9.83	DECEASED
P-0014133-T01-IM5	Yaeger et al. (PMID: 29316426)	Colorectal cancer liver metastasis	low	Female	53	25.83	LIVING
P-0014252-T01-IM6	Yaeger et al. (PMID: 29316426)	Colorectal cancer liver metastasis	low	Male	59	55.37	LIVING
GZ2104432F01	FUSCC cohort	Upper gastrointestinal cancer liver metastasis	high	Male	67	12.526	LIVING
HZ2001584S	FUSCC cohort	Bile tract cancer liver metastasis	low	Female	56	5.58904	DECEASED
HZ2005108F	FUSCC cohort	Other cancer liver metastasis	low	Male	68	20.7123	LIVING
HZ2005119F	FUSCC cohort	Breast cancer liver metastasis	low	Female	54	20.3507	LIVING
HZ2005238S	FUSCC cohort	Breast cancer liver metastasis	high	Female	57	9.36986	DECEASED
HZ2005389S	FUSCC cohort	Bile tract cancer liver metastasis	high	Male	78	1.77534	DECEASED
HZ2102371F	FUSCC cohort	Other cancer liver metastasis	high	Male	69	10.1918	DECEASED
HZ2102468F	FUSCC cohort	Other cancer liver metastasis	high	Male	64	3.55068	DECEASED
HZ2102716F	FUSCC cohort	Breast cancer liver metastasis	low	Female	61	9.36986	LIVING
HZ2103031S	FUSCC cohort	Gynecological cancer liver metastasis	high	Female	56	13.6767	LIVING
HZ2103085F01	FUSCC cohort	Gynecological cancer liver metastasis	low	Female	48	17.6548	LIVING
HZ2103089F01	FUSCC cohort	Bile tract cancer liver metastasis	high	Male	73	5.2274	DECEASED
HZ2103183F01	FUSCC cohort	Upper gastrointestinal cancer liver metastasis	high	Female	58	11.8685	LIVING
HZ2103215F01	FUSCC cohort	Gynecological cancer liver metastasis	high	Female	50	14.0384	LIVING
HZ2103254F01	FUSCC cohort	Pancreatic cancer liver metastasis	high	Male	71	0.493151	DECEASED
HZ2103440F01	FUSCC cohort	Upper gastrointestinal cancer liver metastasis	high	Male	65	2.8274	DECEASED
HZ2103456F01	FUSCC cohort	Upper gastrointestinal cancer liver metastasis	low	Male	72	13.7425	LIVING
HZ2103553S01	FUSCC cohort	Gynecological cancer liver metastasis	low	Female	60	31.1671	LIVING
HZ2103571F01	FUSCC cohort	Other cancer liver metastasis	low	Male	57	12.3616	LIVING
HZ2103782F01	FUSCC cohort	Bile tract cancer liver metastasis	high	Female	52	12.3945	LIVING
HZ2103804F01	FUSCC cohort	Bile tract cancer liver metastasis	low	Female	75	12.789	LIVING
HZ2103939S01	FUSCC cohort	Breast cancer liver metastasis	low	Female	55	13.611	LIVING
HZ2104023F01	FUSCC cohort	Other cancer liver metastasis	low	Male	57	7.26575	LIVING
HZ2104107F01	FUSCC cohort	Other cancer liver metastasis	low	Male	73	25.9397	LIVING
HZ2104328S01	FUSCC cohort	Breast cancer liver metastasis	low	Female	67	13.7425	LIVING
HZ2104431F01	FUSCC cohort	Lung cancer liver metastasis	low	Male	67	7.56164	LIVING
HZ2104506F01	FUSCC cohort	Upper gastrointestinal cancer liver metastasis	high	Female	51	31.3315	LIVING
HZ2104521F01	FUSCC cohort	Upper gastrointestinal cancer liver metastasis	high	Male	51	12.3288	LIVING
HZ2104551S01	FUSCC cohort	Upper gastrointestinal cancer liver metastasis	low	Male	54	239.6	LIVING
HZ2104569F01	FUSCC cohort	Breast cancer liver metastasis	high	Female	56	7.98904	LIVING
HZ2104672F01	FUSCC cohort	Pancreatic cancer liver metastasis	high	Male	33	6.18082	DECEASED
HZ2104972S01	FUSCC cohort	Gynecological cancer liver metastasis	high	Female	55	13.5452	LIVING
HZ2105058F04	FUSCC cohort	Bile tract cancer liver metastasis	low	Male	52	10.6192	LIVING
HZ2105087F01	FUSCC cohort	Bile tract cancer liver metastasis	high	Female	86	5.85205	DECEASED
HZ2105446F01	FUSCC cohort	Gynecological cancer liver metastasis	low	Female	47	7.52877	LIVING
HZ2105449S01	FUSCC cohort	Upper gastrointestinal cancer liver metastasis	high	Male	55	11.5068	LIVING
HZ2105615F02	FUSCC cohort	Gynecological cancer liver metastasis	high	Female	57	0.920548	DECEASED
HZ2105780F02	FUSCC cohort	Gynecological cancer liver metastasis	high	Female	59	9.86301	LIVING
HZ2105949S01	FUSCC cohort	Breast cancer liver metastasis	high	Female	46	27.4849	LIVING
HZ2105986F01	FUSCC cohort	Upper gastrointestinal cancer liver metastasis	low	Male	65	10.126	LIVING
HZ2106163F01	FUSCC cohort	Bile tract cancer liver metastasis	low	Female	59	1.31507	LIVING
HZ2106395S01	FUSCC cohort	Bile tract cancer liver metastasis	low	Female	53	9.30411	LIVING
HZ2106531F02	FUSCC cohort	Upper gastrointestinal cancer liver metastasis	high	Male	70	5.7863	LIVING
HZ2106633F02	FUSCC cohort	Bile tract cancer liver metastasis	low	Male	33	4.86575	LIVING
HZ2107383F01	FUSCC cohort	Upper gastrointestinal cancer liver metastasis	low	Male	61	15.1562	LIVING
HZ2107573F01	FUSCC cohort	Urinary system cancer liver metastasis	high	Male	64	5.52329	DECEASED
HZ2108363S01	FUSCC cohort	Gynecological cancer liver metastasis	high	Female	57	5.2274	LIVING
HZ2108364S01	FUSCC cohort	Pancreatic cancer liver metastasis	high	Male	52	7.43014	LIVING
HZ2108799S01	FUSCC cohort	Upper gastrointestinal cancer liver metastasis	low	Male	61	1.74247	LIVING
HZ2108894F01	FUSCC cohort	Upper gastrointestinal cancer liver metastasis	low	Female	69	6.47671	LIVING
HZ2108991S01	FUSCC cohort	Gynecological cancer liver metastasis	high	Female	67	3.45205	LIVING
HZ2109366F01	FUSCC cohort	Breast cancer liver metastasis	low	Female	41	13.7425	LIVING
HZ2109667F01	FUSCC cohort	Bile tract cancer liver metastasis	low	Female	79	6.31233	DECEASED
HZ2111293F01	FUSCC cohort	Upper gastrointestinal cancer liver metastasis	low	Male	60	3.48493	DECEASED
HZ2200680S01	FUSCC cohort	Pancreatic cancer liver metastasis	low	Male	65	76.4	LIVING
HZ2200689F02	FUSCC cohort	Breast cancer liver metastasis	high	Female	56	5.29315	LIVING
HZ2201805S01	FUSCC cohort	Upper gastrointestinal cancer liver metastasis	low	Male	42	22.7178	LIVING
HZ2202158S01	FUSCC cohort	Upper gastrointestinal cancer liver metastasis	low	Male	62	44.0219	LIVING
HZ2203283F01	FUSCC cohort	Lung cancer liver metastasis	low	Female	65	45.6	LIVING
HZ2203289S01	FUSCC cohort	Upper gastrointestinal cancer liver metastasis	low	Male	69	7.69315	LIVING
HZ2203518F02	FUSCC cohort	Pancreatic cancer liver metastasis	low	Male	36	42.8	LIVING
HZ2203788F01	FUSCC cohort	Upper gastrointestinal cancer liver metastasis	low	Male	72	21.9616	LIVING
HZ2204257S01	FUSCC cohort	Gynecological cancer liver metastasis	low	Female	65	3.94521	LIVING
PZ2104171F	FUSCC cohort	Breast cancer liver metastasis	high	Female	51	4.43836	DECEASED
PZ2104617F01	FUSCC cohort	Upper gastrointestinal cancer liver metastasis	high	Male	65	11.8685	LIVING
PZ2104748F01	FUSCC cohort	Upper gastrointestinal cancer liver metastasis	low	Female	72	9.23836	DECEASED
PZ2104839F01	FUSCC cohort	Upper gastrointestinal cancer liver metastasis	high	Male	67	1.47945	LIVING
PZ2104840F01	FUSCC cohort	Bile tract cancer liver metastasis	high	Male	62	1.70959	DECEASED
PZ2107099F01	FUSCC cohort	Other cancer liver metastasis	low	Male	67	5.42466	LIVING
PZ2107933F01	FUSCC cohort	Breast cancer liver metastasis	low	Female	57	6.83836	LIVING
CZ2001583S	FUSCC cohort	Colorectal cancer liver metastasis	high	Female	51	23.64	DECEASED
CZ2004982F	FUSCC cohort	Colorectal cancer liver metastasis	high	Male	65	22.16	LIVING
CZ2104151F01	FUSCC cohort	Colorectal cancer liver metastasis	high	Female	63	12.95	DECEASED
CZ2105233F01	FUSCC cohort	Colorectal cancer liver metastasis	high	Male	46	14.63	DECEASED
CZ2105354F01	FUSCC cohort	Colorectal cancer liver metastasis	high	Female	36	25.41	LIVING
CZ2106431F01	FUSCC cohort	Colorectal cancer liver metastasis	high	Female	64	22.36	LIVING
CZ2109158F01	FUSCC cohort	Colorectal cancer liver metastasis	high	Female	58	10.95	DECEASED
HZ2103088F01	FUSCC cohort	Colorectal cancer liver metastasis	high	Male	63	20.37	LIVING
HZ2103251F01	FUSCC cohort	Colorectal cancer liver metastasis	high	Female	52	10.98	DECEASED
HZ2104106F01	FUSCC cohort	Colorectal cancer liver metastasis	high	Male	59	22.91	LIVING
HZ2105694F01	FUSCC cohort	Colorectal cancer liver metastasis	high	Male	46	25.14	LIVING
HZ2105854F02	FUSCC cohort	Colorectal cancer liver metastasis	high	Male	64	25.41	DECEASED
HZ2106544F02	FUSCC cohort	Colorectal cancer liver metastasis	high	Male	57	15.44	DECEASED
HZ2106699F01	FUSCC cohort	Colorectal cancer liver metastasis	high	Female	64	18.41	LIVING
PZ2104086F	FUSCC cohort	Colorectal cancer liver metastasis	high	Male	65	15.25	LIVING
PZ2105086F01	FUSCC cohort	Colorectal cancer liver metastasis	high	Male	41	14.96	DECEASED
CZ1901399S	FUSCC cohort	Colorectal cancer liver metastasis	low	Male	57	20.81	DECEASED
CZ2000396S	FUSCC cohort	Colorectal cancer liver metastasis	low	Female	58	22.42	LIVING
CZ2002026S	FUSCC cohort	Colorectal cancer liver metastasis	low	Male	62	13.81	LIVING
CZ2102995F	FUSCC cohort	Colorectal cancer liver metastasis	low	Female	72	14.56	LIVING
CZ2102996F	FUSCC cohort	Colorectal cancer liver metastasis	low	Male	62	13.48	LIVING
CZ2102998F	FUSCC cohort	Colorectal cancer liver metastasis	low	Male	75	23.11	LIVING
CZ2104003F01	FUSCC cohort	Colorectal cancer liver metastasis	low	Male	62	13.05	LIVING
CZ2104150F01	FUSCC cohort	Colorectal cancer liver metastasis	low	Male	59	20.81	DECEASED
CZ2104464F01	FUSCC cohort	Colorectal cancer liver metastasis	low	Male	66	9.89	LIVING
CZ2104627F01	FUSCC cohort	Colorectal cancer liver metastasis	low	Male	68	20.97	LIVING
CZ2104842F01	FUSCC cohort	Colorectal cancer liver metastasis	low	Male	68	26.53	LIVING
CZ2106072F01	FUSCC cohort	Colorectal cancer liver metastasis	low	Male	41	25.74	DECEASED
HZ2004623F	FUSCC cohort	Colorectal cancer liver metastasis	low	Female	58	26.63	LIVING
HZ2004731S	FUSCC cohort	Colorectal cancer liver metastasis	low	Male	65	15.32	LIVING
HZ2004901F	FUSCC cohort	Colorectal cancer liver metastasis	low	Male	41	15.22	DECEASED
HZ2005094F	FUSCC cohort	Colorectal cancer liver metastasis	low	Female	41	15.98	DECEASED
HZ2005221F	FUSCC cohort	Colorectal cancer liver metastasis	low	Female	61	24.56	LIVING
HZ2102213F	FUSCC cohort	Colorectal cancer liver metastasis	low	Male	55	24.39	LIVING
HZ2102315F	FUSCC cohort	Colorectal cancer liver metastasis	low	Male	54	17.36	LIVING
HZ2103014S	FUSCC cohort	Colorectal cancer liver metastasis	low	Male	43	18.38	LIVING
HZ2103015S	FUSCC cohort	Colorectal cancer liver metastasis	low	Male	58	32.68	LIVING
HZ2103042S	FUSCC cohort	Colorectal cancer liver metastasis	low	Male	60	22.85	LIVING
HZ2103124F01	FUSCC cohort	Colorectal cancer liver metastasis	low	Female	58	23.93	DECEASED
HZ2103189F01	FUSCC cohort	Colorectal cancer liver metastasis	low	Male	45	23.77	LIVING
HZ2103218S01	FUSCC cohort	Colorectal cancer liver metastasis	low	Male	55	37.87	LIVING
HZ2103252F01	FUSCC cohort	Colorectal cancer liver metastasis	low	Male	69	22.55	LIVING
HZ2103253F01	FUSCC cohort	Colorectal cancer liver metastasis	low	Male	63	16.57	LIVING
HZ2103356S01	FUSCC cohort	Colorectal cancer liver metastasis	low	Male	66	16.44	LIVING
HZ2103360F01	FUSCC cohort	Colorectal cancer liver metastasis	low	Female	56	29.65	LIVING
HZ2103441F01	FUSCC cohort	Colorectal cancer liver metastasis	low	Female	49	15.75	DECEASED
HZ2103570F01	FUSCC cohort	Colorectal cancer liver metastasis	low	Female	47	14.79	DECEASED
HZ2103631S01	FUSCC cohort	Colorectal cancer liver metastasis	low	Male	50	14.86	LIVING
HZ2103634S01	FUSCC cohort	Colorectal cancer liver metastasis	low	Male	79	15.19	LIVING
HZ2103682F01	FUSCC cohort	Colorectal cancer liver metastasis	low	Male	50	22.39	LIVING
HZ2103710F01	FUSCC cohort	Colorectal cancer liver metastasis	low	Male	69	23.93	LIVING
HZ2103778S01	FUSCC cohort	Colorectal cancer liver metastasis	low	Male	55	14.69	DECEASED
HZ2103806F01	FUSCC cohort	Colorectal cancer liver metastasis	low	Male	53	25.41	LIVING
HZ2103873S01	FUSCC cohort	Colorectal cancer liver metastasis	low	Male	50	15.65	DECEASED
HZ2103917S01	FUSCC cohort	Colorectal cancer liver metastasis	low	Female	57	20.71	LIVING
HZ2103927F01	FUSCC cohort	Colorectal cancer liver metastasis	low	Male	52	16.17	LIVING
HZ2103941F01	FUSCC cohort	Colorectal cancer liver metastasis	low	Female	58	18.67	DECEASED
HZ2104008S01	FUSCC cohort	Colorectal cancer liver metastasis	low	Male	30	9.83	LIVING
HZ2104021F01	FUSCC cohort	Colorectal cancer liver metastasis	low	Male	76	17.06	LIVING
HZ2104085F01	FUSCC cohort	Colorectal cancer liver metastasis	low	Female	31	26.59	LIVING
HZ2104606F01	FUSCC cohort	Colorectal cancer liver metastasis	low	Male	51	24.13	LIVING
HZ2104673F01	FUSCC cohort	Colorectal cancer liver metastasis	low	Male	58	15.81	LIVING
HZ2104755F01	FUSCC cohort	Colorectal cancer liver metastasis	low	Male	69	30.77	LIVING
HZ2104796F01	FUSCC cohort	Colorectal cancer liver metastasis	low	Male	62	26.04	LIVING
HZ2105090F01	FUSCC cohort	Colorectal cancer liver metastasis	low	Male	57	16.86	LIVING
HZ2105283F01	FUSCC cohort	Colorectal cancer liver metastasis	low	Male	64	19.26	DECEASED
HZ2105433F02	FUSCC cohort	Colorectal cancer liver metastasis	low	Male	50	15.58	DECEASED
HZ2105489S01	FUSCC cohort	Colorectal cancer liver metastasis	low	Female	71	18.44	DECEASED
HZ2105784F01	FUSCC cohort	Colorectal cancer liver metastasis	low	Male	68	17.06	LIVING
HZ2105853F02	FUSCC cohort	Colorectal cancer liver metastasis	low	Male	50	15.75	LIVING
HZ2106094F01	FUSCC cohort	Colorectal cancer liver metastasis	low	Male	66	20.35	DECEASED
HZ2106106F01	FUSCC cohort	Colorectal cancer liver metastasis	low	Male	58	37.87	LIVING
HZ2106532F02	FUSCC cohort	Colorectal cancer liver metastasis	low	Male	77	11.05	LIVING
HZ2107060F01	FUSCC cohort	Colorectal cancer liver metastasis	low	Male	54	30.01	LIVING
HZ2107577F01	FUSCC cohort	Colorectal cancer liver metastasis	low	Female	54	26.53	DECEASED
HZ2107689F01	FUSCC cohort	Colorectal cancer liver metastasis	low	Male	67	10.91	LIVING
HZ2108025F01	FUSCC cohort	Colorectal cancer liver metastasis	low	Male	71	10.39	LIVING
HZ2109654S01	FUSCC cohort	Colorectal cancer liver metastasis	low	Male	58	9.89	LIVING
11004	Pleasance et al. (PMID: 35121966)	Colorectal cancer liver metastasis	low	Female	30	8.11	DECEASED
11307	Pleasance et al. (PMID: 35121966)	Breast cancer liver metastasis	high	Female	48	27.46	DECEASED
13261	Pleasance et al. (PMID: 35121966)	Other cancer liver metastasis	low	Male	44	53.68	DECEASED
13577	Pleasance et al. (PMID: 35121966)	Lung cancer liver metastasis	high	Male	51	27.69	DECEASED
13904	Pleasance et al. (PMID: 35121966)	Colorectal cancer liver metastasis	low	Male	58	18.5	DECEASED
13931	Pleasance et al. (PMID: 35121966)	Bile tract cancer liver metastasis	low	Female	33	9.13	DECEASED
13947	Pleasance et al. (PMID: 35121966)	Colorectal cancer liver metastasis	low	Female	38	36.63	DECEASED
14232	Pleasance et al. (PMID: 35121966)	Colorectal cancer liver metastasis	low	Male	63	23.36	DECEASED
15227	Pleasance et al. (PMID: 35121966)	Breast cancer liver metastasis	low	Female	50	24.15	DECEASED
16385	Pleasance et al. (PMID: 35121966)	Pancreatic cancer liver metastasis	high	Male	44	11.66	DECEASED
16500	Pleasance et al. (PMID: 35121966)	Lung cancer liver metastasis	low	Male	68	23.65	DECEASED
16949	Pleasance et al. (PMID: 35121966)	Urinary system cancer liver metastasis	low	Male	51	16.62	DECEASED
17584	Pleasance et al. (PMID: 35121966)	Breast cancer liver metastasis	high	Female	36	30.85	DECEASED
18154	Pleasance et al. (PMID: 35121966)	Breast cancer liver metastasis	high	Female	39	43.73	DECEASED
18625	Pleasance et al. (PMID: 35121966)	Breast cancer liver metastasis	low	Female	58	37.09	DECEASED
18880	Pleasance et al. (PMID: 35121966)	Breast cancer liver metastasis	low	Female	60	48.95	DECEASED
19512	Pleasance et al. (PMID: 35121966)	Breast cancer liver metastasis	low	Female	46	77.46	DECEASED
21347	Pleasance et al. (PMID: 35121966)	Breast cancer liver metastasis	low	Female	50	54.5	DECEASED
22597	Pleasance et al. (PMID: 35121966)	Breast cancer liver metastasis	high	Female	75	54.34	LIVING
23237	Pleasance et al. (PMID: 35121966)	Lung cancer liver metastasis	low	Female	42	38.47	DECEASED
23239	Pleasance et al. (PMID: 35121966)	Other cancer liver metastasis	low	Male	66	78.84	LIVING
23315	Pleasance et al. (PMID: 35121966)	Colorectal cancer liver metastasis	high	Male	55	35.15	DECEASED
23411	Pleasance et al. (PMID: 35121966)	Unknown cancer liver metastasis	high	Female	66	33.25	DECEASED
23453	Pleasance et al. (PMID: 35121966)	Colorectal cancer liver metastasis	low	Male	61	41.72	DECEASED
23454	Pleasance et al. (PMID: 35121966)	Breast cancer liver metastasis	high	Female	62	30.06	DECEASED
23701	Pleasance et al. (PMID: 35121966)	Breast cancer liver metastasis	high	Female	31	23.09	DECEASED
23706	Pleasance et al. (PMID: 35121966)	Breast cancer liver metastasis	high	Female	65	60.22	DECEASED
23739	Pleasance et al. (PMID: 35121966)	Colorectal cancer liver metastasis	high	Male	61	24.51	DECEASED
23764	Pleasance et al. (PMID: 35121966)	Unknown cancer liver metastasis	high	Male	60	43.23	DECEASED
24045	Pleasance et al. (PMID: 35121966)	Breast cancer liver metastasis	low	Female	75	27.3	DECEASED
24077	Pleasance et al. (PMID: 35121966)	Colorectal cancer liver metastasis	high	Male	59	37.06	DECEASED
24229	Pleasance et al. (PMID: 35121966)	Pancreatic cancer liver metastasis	high	Female	46	7.75	DECEASED
24243	Pleasance et al. (PMID: 35121966)	Pancreatic cancer liver metastasis	high	Male	34	6.93	DECEASED
24358	Pleasance et al. (PMID: 35121966)	Upper gastrointestinal cancer liver metastasis	low	Male	48	5.58	DECEASED
24363	Pleasance et al. (PMID: 35121966)	Pancreatic cancer liver metastasis	low	Female	47	16.82	DECEASED
24423	Pleasance et al. (PMID: 35121966)	Lung cancer liver metastasis	high	Female	51	22.77	DECEASED
24550	Pleasance et al. (PMID: 35121966)	Breast cancer liver metastasis	high	Female	61	2.17	DECEASED
24838	Pleasance et al. (PMID: 35121966)	Breast cancer liver metastasis	high	Female	70	32.23	DECEASED
25318	Pleasance et al. (PMID: 35121966)	Pancreatic cancer liver metastasis	low	Male	67	9.13	DECEASED
25356	Pleasance et al. (PMID: 35121966)	Breast cancer liver metastasis	high	Female	66	12.45	DECEASED
25419	Pleasance et al. (PMID: 35121966)	Colorectal cancer liver metastasis	high	Male	49	10.74	DECEASED
25424	Pleasance et al. (PMID: 35121966)	Colorectal cancer liver metastasis	low	Male	46	43.96	DECEASED
25435	Pleasance et al. (PMID: 35121966)	Lung cancer liver metastasis	high	Male	59	10.74	DECEASED
25436	Pleasance et al. (PMID: 35121966)	Upper gastrointestinal cancer liver metastasis	high	Male	67	18.89	DECEASED
25437	Pleasance et al. (PMID: 35121966)	Colorectal cancer liver metastasis	low	Male	77	44.38	LIVING
25440	Pleasance et al. (PMID: 35121966)	Colorectal cancer liver metastasis	high	Female	54	46.81	DECEASED
25494	Pleasance et al. (PMID: 35121966)	Pancreatic cancer liver metastasis	high	Female	69	5.62	DECEASED
25496	Pleasance et al. (PMID: 35121966)	Pancreatic cancer liver metastasis	low	Female	52	61.01	LIVING
25497	Pleasance et al. (PMID: 35121966)	Colorectal cancer liver metastasis	low	Male	59	49.7	DECEASED
25498	Pleasance et al. (PMID: 35121966)	Colorectal cancer liver metastasis	low	Female	54	22.27	DECEASED
25500	Pleasance et al. (PMID: 35121966)	Upper gastrointestinal cancer liver metastasis	low	Female	51	12.98	DECEASED
25535	Pleasance et al. (PMID: 35121966)	Bile tract cancer liver metastasis	high	Female	39	39.36	DECEASED
25582	Pleasance et al. (PMID: 35121966)	Pancreatic cancer liver metastasis	high	Female	62	6.77	DECEASED
25590	Pleasance et al. (PMID: 35121966)	Colorectal cancer liver metastasis	low	Female	69	59.23	DECEASED
25593	Pleasance et al. (PMID: 35121966)	Lung cancer liver metastasis	low	Female	32	30.35	DECEASED
25594	Pleasance et al. (PMID: 35121966)	Upper gastrointestinal cancer liver metastasis	high	Male	65	3.65	DECEASED
25604	Pleasance et al. (PMID: 35121966)	Unknown cancer liver metastasis	low	Male	40	179.24	DECEASED
25662	Pleasance et al. (PMID: 35121966)	Breast cancer liver metastasis	high	Female	40	3.06	DECEASED
25664	Pleasance et al. (PMID: 35121966)	Pancreatic cancer liver metastasis	low	Male	64	11.01	DECEASED
25719	Pleasance et al. (PMID: 35121966)	Colorectal cancer liver metastasis	low	Male	63	16.2	DECEASED
25720	Pleasance et al. (PMID: 35121966)	Urinary system cancer liver metastasis	high	Male	73	46.19	LIVING
25751	Pleasance et al. (PMID: 35121966)	Bile tract cancer liver metastasis	high	Female	63	10.84	DECEASED
25753	Pleasance et al. (PMID: 35121966)	Colorectal cancer liver metastasis	low	Male	58	30.22	DECEASED
25755	Pleasance et al. (PMID: 35121966)	Colorectal cancer liver metastasis	low	Female	60	27.07	DECEASED
25767	Pleasance et al. (PMID: 35121966)	Pancreatic cancer liver metastasis	high	Female	50	13.73	DECEASED
25890	Pleasance et al. (PMID: 35121966)	Lung cancer liver metastasis	high	Female	61	12.32	DECEASED
25899	Pleasance et al. (PMID: 35121966)	Pancreatic cancer liver metastasis	low	Male	67	7.92	DECEASED
25902	Pleasance et al. (PMID: 35121966)	Breast cancer liver metastasis	low	Female	78	17.54	DECEASED
25960	Pleasance et al. (PMID: 35121966)	Colorectal cancer liver metastasis	low	Female	72	55.55	DECEASED
25961	Pleasance et al. (PMID: 35121966)	Bile tract cancer liver metastasis	low	Female	64	15.41	DECEASED
25962	Pleasance et al. (PMID: 35121966)	Breast cancer liver metastasis	high	Female	62	33.84	DECEASED
25965	Pleasance et al. (PMID: 35121966)	Colorectal cancer liver metastasis	high	Male	49	11.43	DECEASED
25981	Pleasance et al. (PMID: 35121966)	Colorectal cancer liver metastasis	high	Male	77	19.02	DECEASED
25982	Pleasance et al. (PMID: 35121966)	Breast cancer liver metastasis	low	Female	58	7.26	DECEASED
25984	Pleasance et al. (PMID: 35121966)	Breast cancer liver metastasis	high	Female	57	16.33	DECEASED
25989	Pleasance et al. (PMID: 35121966)	Gynecological cancer liver metastasis	low	Female	55	38.73	DECEASED
25990	Pleasance et al. (PMID: 35121966)	Breast cancer liver metastasis	high	Female	58	41.85	LIVING
26017	Pleasance et al. (PMID: 35121966)	Other cancer liver metastasis	low	Female	38	100.76	DECEASED
26051	Pleasance et al. (PMID: 35121966)	Colorectal cancer liver metastasis	low	Male	77	4.53	DECEASED
26124	Pleasance et al. (PMID: 35121966)	Colorectal cancer liver metastasis	low	Male	65	46.32	DECEASED
26239	Pleasance et al. (PMID: 35121966)	Colorectal cancer liver metastasis	low	Female	67	97.67	LIVING
26376	Pleasance et al. (PMID: 35121966)	Breast cancer liver metastasis	low	Female	46	20.73	DECEASED
26409	Pleasance et al. (PMID: 35121966)	Lung cancer liver metastasis	high	Male	67	20.66	DECEASED
26465	Pleasance et al. (PMID: 35121966)	Other cancer liver metastasis	low	Male	60	16.39	DECEASED
26850	Pleasance et al. (PMID: 35121966)	Breast cancer liver metastasis	low	Female	45	41.16	LIVING
26851	Pleasance et al. (PMID: 35121966)	Colorectal cancer liver metastasis	low	Male	66	76.05	DECEASED
27078	Pleasance et al. (PMID: 35121966)	Pancreatic cancer liver metastasis	high	Male	67	38.17	LIVING
27090	Pleasance et al. (PMID: 35121966)	Breast cancer liver metastasis	low	Female	39	65.7	LIVING
27177	Pleasance et al. (PMID: 35121966)	Urinary system cancer liver metastasis	high	Male	46	8.44	DECEASED
27178	Pleasance et al. (PMID: 35121966)	Upper gastrointestinal cancer liver metastasis	high	Male	57	5.49	DECEASED
27216	Pleasance et al. (PMID: 35121966)	Breast cancer liver metastasis	low	Female	64	81.77	LIVING
27217	Pleasance et al. (PMID: 35121966)	Colorectal cancer liver metastasis	low	Female	67	26.64	DECEASED
27329	Pleasance et al. (PMID: 35121966)	Breast cancer liver metastasis	high	Female	54	34.53	DECEASED
27339	Pleasance et al. (PMID: 35121966)	Colorectal cancer liver metastasis	high	Male	34	14.49	DECEASED
27519	Pleasance et al. (PMID: 35121966)	Pancreatic cancer liver metastasis	high	Male	52	14.59	DECEASED
27563	Pleasance et al. (PMID: 35121966)	Colorectal cancer liver metastasis	high	Female	62	4.34	DECEASED
27697	Pleasance et al. (PMID: 35121966)	Pancreatic cancer liver metastasis	low	Male	69	39.68	LIVING
28125	Pleasance et al. (PMID: 35121966)	Upper gastrointestinal cancer liver metastasis	low	Male	26	21.65	DECEASED
28130	Pleasance et al. (PMID: 35121966)	Pancreatic cancer liver metastasis	high	Male	37	8.34	DECEASED
28212	Pleasance et al. (PMID: 35121966)	Pancreatic cancer liver metastasis	high	Female	51	6.21	DECEASED
28226	Pleasance et al. (PMID: 35121966)	Colorectal cancer liver metastasis	low	Male	70	9.66	LIVING
28324	Pleasance et al. (PMID: 35121966)	Colorectal cancer liver metastasis	high	Male	68	14.45	DECEASED
28325	Pleasance et al. (PMID: 35121966)	Breast cancer liver metastasis	low	Female	57	62.16	DECEASED
28380	Pleasance et al. (PMID: 35121966)	Pancreatic cancer liver metastasis	low	Male	62	16.46	DECEASED
28382	Pleasance et al. (PMID: 35121966)	Breast cancer liver metastasis	low	Female	60	52.63	DECEASED
28428	Pleasance et al. (PMID: 35121966)	Colorectal cancer liver metastasis	low	Female	49	24.87	LIVING
28494	Pleasance et al. (PMID: 35121966)	Colorectal cancer liver metastasis	low	Female	66	22.21	DECEASED
28496	Pleasance et al. (PMID: 35121966)	Colorectal cancer liver metastasis	high	Female	45	16.23	LIVING
28665	Pleasance et al. (PMID: 35121966)	Breast cancer liver metastasis	low	Female	51	38.9	DECEASED
28666	Pleasance et al. (PMID: 35121966)	Colorectal cancer liver metastasis	high	Male	50	29.83	DECEASED
29146	Pleasance et al. (PMID: 35121966)	Colorectal cancer liver metastasis	high	Male	59	10.68	DECEASED
29147	Pleasance et al. (PMID: 35121966)	Lung cancer liver metastasis	low	Female	70	190.14	DECEASED
29759	Pleasance et al. (PMID: 35121966)	Breast cancer liver metastasis	low	Female	69	35.64	DECEASED
29766	Pleasance et al. (PMID: 35121966)	Colorectal cancer liver metastasis	high	Female	52	8.41	DECEASED
29999	Pleasance et al. (PMID: 35121966)	Colorectal cancer liver metastasis	high	Female	40	28.91	DECEASED
30000	Pleasance et al. (PMID: 35121966)	Lung cancer liver metastasis	low	Female	59	28.94	LIVING
30082	Pleasance et al. (PMID: 35121966)	Unknown cancer liver metastasis	low	Male	62	11.17	DECEASED
30159	Pleasance et al. (PMID: 35121966)	Colorectal cancer liver metastasis	low	Male	69	25.1	DECEASED
30222	Pleasance et al. (PMID: 35121966)	Upper gastrointestinal cancer liver metastasis	low	Male	60	8.51	DECEASED
30251	Pleasance et al. (PMID: 35121966)	Colorectal cancer liver metastasis	low	Male	53	16.66	DECEASED
30252	Pleasance et al. (PMID: 35121966)	Breast cancer liver metastasis	low	Female	41	95.27	DECEASED
30321	Pleasance et al. (PMID: 35121966)	Colorectal cancer liver metastasis	low	Female	64	27.37	DECEASED
30425	Pleasance et al. (PMID: 35121966)	Breast cancer liver metastasis	high	Female	73	31.54	DECEASED
30431	Pleasance et al. (PMID: 35121966)	Unknown cancer liver metastasis	low	Male	24	61.99	LIVING
30492	Pleasance et al. (PMID: 35121966)	Colorectal cancer liver metastasis	low	Male	48	37.39	DECEASED
30497	Pleasance et al. (PMID: 35121966)	Colorectal cancer liver metastasis	low	Male	76	16.33	DECEASED
30504	Pleasance et al. (PMID: 35121966)	Colorectal cancer liver metastasis	low	Male	41	14.13	DECEASED
30609	Pleasance et al. (PMID: 35121966)	Colorectal cancer liver metastasis	low	Male	47	48.36	DECEASED
30635	Pleasance et al. (PMID: 35121966)	Colorectal cancer liver metastasis	low	Male	62	45.4	LIVING
30784	Pleasance et al. (PMID: 35121966)	Gynecological cancer liver metastasis	low	Female	70	48.03	LIVING
30811	Pleasance et al. (PMID: 35121966)	Colorectal cancer liver metastasis	low	Male	71	52.79	DECEASED
30902	Pleasance et al. (PMID: 35121966)	Breast cancer liver metastasis	low	Female	36	29.57	DECEASED
31043	Pleasance et al. (PMID: 35121966)	Breast cancer liver metastasis	high	Female	53	41.16	DECEASED
31184	Pleasance et al. (PMID: 35121966)	Other cancer liver metastasis	low	Male	48	19.68	DECEASED
31370	Pleasance et al. (PMID: 35121966)	Breast cancer liver metastasis	high	Female	57	18.1	DECEASED
31509	Pleasance et al. (PMID: 35121966)	Breast cancer liver metastasis	low	Female	65	27.43	DECEASED
31870	Pleasance et al. (PMID: 35121966)	Upper gastrointestinal cancer liver metastasis	low	Male	61	54.5	DECEASED
31923	Pleasance et al. (PMID: 35121966)	Breast cancer liver metastasis	low	Female	45	27	LIVING
31982	Pleasance et al. (PMID: 35121966)	Unknown cancer liver metastasis	high	Male	55	40.57	LIVING
32033	Pleasance et al. (PMID: 35121966)	Colorectal cancer liver metastasis	high	Female	36	65.05	LIVING
32397	Pleasance et al. (PMID: 35121966)	Breast cancer liver metastasis	low	Female	59	9.2	LIVING
32398	Pleasance et al. (PMID: 35121966)	Breast cancer liver metastasis	high	Female	40	5.81	DECEASED
32408	Pleasance et al. (PMID: 35121966)	Pancreatic cancer liver metastasis	high	Female	69	15.05	DECEASED
32557	Pleasance et al. (PMID: 35121966)	Pancreatic cancer liver metastasis	high	Male	40	12.52	DECEASED
32571	Pleasance et al. (PMID: 35121966)	Breast cancer liver metastasis	low	Female	32	27.99	LIVING
32573	Pleasance et al. (PMID: 35121966)	Colorectal cancer liver metastasis	low	Female	51	28.06	LIVING
32656	Pleasance et al. (PMID: 35121966)	Pancreatic cancer liver metastasis	low	Male	48	16.79	DECEASED
32667	Pleasance et al. (PMID: 35121966)	Other cancer liver metastasis	low	Female	58	10.94	DECEASED
32959	Pleasance et al. (PMID: 35121966)	Colorectal cancer liver metastasis	high	Male	45	36.1	LIVING
32960	Pleasance et al. (PMID: 35121966)	Bile tract cancer liver metastasis	high	Male	60	2.6	DECEASED
32971	Pleasance et al. (PMID: 35121966)	Lung cancer liver metastasis	high	Male	57	1.25	DECEASED
32972	Pleasance et al. (PMID: 35121966)	Colorectal cancer liver metastasis	low	Female	51	17.74	DECEASED
33129	Pleasance et al. (PMID: 35121966)	Pancreatic cancer liver metastasis	low	Male	54	5.35	DECEASED
33480	Pleasance et al. (PMID: 35121966)	Colorectal cancer liver metastasis	high	Female	52	13.93	DECEASED
33740	Pleasance et al. (PMID: 35121966)	Upper gastrointestinal cancer liver metastasis	high	Male	72	18	LIVING
34115	Pleasance et al. (PMID: 35121966)	Pancreatic cancer liver metastasis	high	Female	60	42.77	DECEASED
34120	Pleasance et al. (PMID: 35121966)	Breast cancer liver metastasis	high	Female	54	35.97	DECEASED
34122	Pleasance et al. (PMID: 35121966)	Colorectal cancer liver metastasis	high	Male	55	35.87	LIVING
34159	Pleasance et al. (PMID: 35121966)	Urinary system cancer liver metastasis	high	Male	47	27.2	LIVING
34288	Pleasance et al. (PMID: 35121966)	Pancreatic cancer liver metastasis	high	Male	67	8.84	DECEASED
34491	Pleasance et al. (PMID: 35121966)	Pancreatic cancer liver metastasis	high	Female	56	22.54	LIVING
35289	Pleasance et al. (PMID: 35121966)	Colorectal cancer liver metastasis	low	Male	48	8.25	DECEASED
35290	Pleasance et al. (PMID: 35121966)	Other cancer liver metastasis	high	Male	86	10.74	DECEASED
35336	Pleasance et al. (PMID: 35121966)	Bile tract cancer liver metastasis	high	Male	51	15.87	DECEASED
36062	Pleasance et al. (PMID: 35121966)	Upper gastrointestinal cancer liver metastasis	high	Female	56	13.27	DECEASED
36069	Pleasance et al. (PMID: 35121966)	Bile tract cancer liver metastasis	high	Female	70	5.39	DECEASED
36700	Pleasance et al. (PMID: 35121966)	Breast cancer liver metastasis	high	Female	36	6.04	DECEASED
36701	Pleasance et al. (PMID: 35121966)	Pancreatic cancer liver metastasis	high	Female	42	20.63	LIVING
36748	Pleasance et al. (PMID: 35121966)	Pancreatic cancer liver metastasis	low	Female	56	21.85	LIVING
36749	Pleasance et al. (PMID: 35121966)	Other cancer liver metastasis	high	Female	67	43.63	LIVING
36750	Pleasance et al. (PMID: 35121966)	Upper gastrointestinal cancer liver metastasis	high	Male	58	8.61	DECEASED
37025	Pleasance et al. (PMID: 35121966)	Pancreatic cancer liver metastasis	high	Male	55	22.31	LIVING
37077	Pleasance et al. (PMID: 35121966)	Breast cancer liver metastasis	low	Female	65	49.18	DECEASED
37080	Pleasance et al. (PMID: 35121966)	Colorectal cancer liver metastasis	low	Male	70	28.12	DECEASED
37097	Pleasance et al. (PMID: 35121966)	Breast cancer liver metastasis	high	Female	40	31.67	LIVING
37155	Pleasance et al. (PMID: 35121966)	Colorectal cancer liver metastasis	low	Female	59	20.2	LIVING
37249	Pleasance et al. (PMID: 35121966)	Pancreatic cancer liver metastasis	high	Male	54	12.88	DECEASED
37297	Pleasance et al. (PMID: 35121966)	Upper gastrointestinal cancer liver metastasis	low	Male	55	11.3	DECEASED
37311	Pleasance et al. (PMID: 35121966)	Colorectal cancer liver metastasis	high	Female	54	79.8	DECEASED
37365	Pleasance et al. (PMID: 35121966)	Breast cancer liver metastasis	high	Female	54	17.31	DECEASED
37718	Pleasance et al. (PMID: 35121966)	Pancreatic cancer liver metastasis	high	Male	61	19.55	DECEASED
37720	Pleasance et al. (PMID: 35121966)	Colorectal cancer liver metastasis	high	Male	71	31.31	DECEASED
37828	Pleasance et al. (PMID: 35121966)	Bile tract cancer liver metastasis	low	Male	59	10.78	DECEASED
37844	Pleasance et al. (PMID: 35121966)	Breast cancer liver metastasis	low	Female	70	121.58	DECEASED
37967	Pleasance et al. (PMID: 35121966)	Pancreatic cancer liver metastasis	high	Female	66	16.82	DECEASED
37970	Pleasance et al. (PMID: 35121966)	Bile tract cancer liver metastasis	high	Male	59	12.32	DECEASED
38228	Pleasance et al. (PMID: 35121966)	Unknown cancer liver metastasis	low	Female	42	28.42	LIVING
38250	Pleasance et al. (PMID: 35121966)	Breast cancer liver metastasis	low	Female	41	7.98	LIVING
38505	Pleasance et al. (PMID: 35121966)	Pancreatic cancer liver metastasis	high	Male	58	20.3	LIVING
38506	Pleasance et al. (PMID: 35121966)	Colorectal cancer liver metastasis	low	Male	70	26.05	DECEASED
38536	Pleasance et al. (PMID: 35121966)	Pancreatic cancer liver metastasis	high	Male	62	9.59	DECEASED
38537	Pleasance et al. (PMID: 35121966)	Pancreatic cancer liver metastasis	low	Male	49	12.55	DECEASED
38705	Pleasance et al. (PMID: 35121966)	Breast cancer liver metastasis	low	Female	55	76.74	LIVING
38706	Pleasance et al. (PMID: 35121966)	Unknown cancer liver metastasis	high	Female	72	34.07	DECEASED
38727	Pleasance et al. (PMID: 35121966)	Lung cancer liver metastasis	low	Male	75	28.81	LIVING
38744	Pleasance et al. (PMID: 35121966)	Other cancer liver metastasis	low	Male	70	31.18	LIVING
38850	Pleasance et al. (PMID: 35121966)	Breast cancer liver metastasis	high	Female	50	8.02	DECEASED
38887	Pleasance et al. (PMID: 35121966)	Breast cancer liver metastasis	high	Female	53	48.32	LIVING

## Sheet: Table S3
Table S3: The clinical data for each sample used in the primary liver cancer cohort.
Sample ID	Cohort	Cancer type	Risk group	Sex	Overall survival	Survival status
P-0000037-T02-IM3	Zehir et al. (PMID: 28481359)	Hepatocellular Carcinoma	low	Male	33.04	LIVING
P-0000114-T02-IM3	Zehir et al. (PMID: 28481359)	Intrahepatic cholangiocarcinoma	low	Female	14.07	DECEASED
P-0000154-T01-IM3	Zehir et al. (PMID: 28481359)	Intrahepatic cholangiocarcinoma	low	Male	18.34	DECEASED
P-0000159-T01-IM3	Zehir et al. (PMID: 28481359)	Intrahepatic cholangiocarcinoma	low	Female	18.44	DECEASED
P-0000192-T02-IM3	Zehir et al. (PMID: 28481359)	Intrahepatic cholangiocarcinoma	low	Male	10.09	DECEASED
P-0000228-T03-IM5	Zehir et al. (PMID: 28481359)	Hepatocellular Carcinoma	low	Male	24.03	LIVING
P-0000238-T01-IM3	Zehir et al. (PMID: 28481359)	Intrahepatic cholangiocarcinoma	low	Male	38.17	LIVING
P-0000298-T01-IM3	Zehir et al. (PMID: 28481359)	Intrahepatic cholangiocarcinoma	low	Male	27.65	LIVING
P-0000327-T01-IM3	Zehir et al. (PMID: 28481359)	Intrahepatic cholangiocarcinoma	low	Male	14.76	DECEASED
P-0000637-T01-IM3	Zehir et al. (PMID: 28481359)	Intrahepatic cholangiocarcinoma	low	Female	20.81	LIVING
P-0000643-T01-IM3	Zehir et al. (PMID: 28481359)	Intrahepatic cholangiocarcinoma	low	Female	28.93	LIVING
P-0000644-T01-IM3	Zehir et al. (PMID: 28481359)	Intrahepatic cholangiocarcinoma	low	Female	23.54	LIVING
P-0000713-T01-IM3	Zehir et al. (PMID: 28481359)	Intrahepatic cholangiocarcinoma	low	Female	30.74	LIVING
P-0000766-T01-IM3	Zehir et al. (PMID: 28481359)	Intrahepatic cholangiocarcinoma	low	Male	5.49	DECEASED
P-0000829-T01-IM3	Zehir et al. (PMID: 28481359)	Hepatocellular Carcinoma	high	Male	1.45	LIVING
P-0001001-T01-IM3	Zehir et al. (PMID: 28481359)	Intrahepatic cholangiocarcinoma	low	Male	12.89	DECEASED
P-0001185-T01-IM3	Zehir et al. (PMID: 28481359)	Intrahepatic cholangiocarcinoma	high	Male	11.64	DECEASED
P-0001307-T01-IM3	Zehir et al. (PMID: 28481359)	Hepatocellular Carcinoma	low	Male	18.54	DECEASED
P-0001336-T01-IM3	Zehir et al. (PMID: 28481359)	Hepatocellular Carcinoma	low	Male	2.14	DECEASED
P-0001409-T01-IM3	Zehir et al. (PMID: 28481359)	Hepatocellular Carcinoma	low	Male	27.15	DECEASED
P-0001507-T01-IM3	Zehir et al. (PMID: 28481359)	Hepatocellular Carcinoma	low	Female	25.02	LIVING
P-0001539-T01-IM3	Zehir et al. (PMID: 28481359)	Intrahepatic cholangiocarcinoma	low	Female	14.33	DECEASED
P-0001638-T01-IM3	Zehir et al. (PMID: 28481359)	Intrahepatic cholangiocarcinoma	low	Female	12.2	DECEASED
P-0001849-T01-IM3	Zehir et al. (PMID: 28481359)	Other cancer	low	Female	6.08	DECEASED
P-0001933-T01-IM3	Zehir et al. (PMID: 28481359)	Intrahepatic cholangiocarcinoma	low	Female	19.26	DECEASED
P-0001974-T01-IM3	Zehir et al. (PMID: 28481359)	Hepatocellular Carcinoma	low	Male	5.56	DECEASED
P-0002064-T01-IM3	Zehir et al. (PMID: 28481359)	Intrahepatic cholangiocarcinoma	low	Female	24.19	LIVING
P-0002119-T01-IM3	Zehir et al. (PMID: 28481359)	Other cancer	low	Female	15.29	DECEASED
P-0002135-T01-IM3	Zehir et al. (PMID: 28481359)	Intrahepatic cholangiocarcinoma	low	Female	30.54	LIVING
P-0002213-T01-IM3	Zehir et al. (PMID: 28481359)	Intrahepatic cholangiocarcinoma	high	Female	10.03	DECEASED
P-0002286-T01-IM3	Zehir et al. (PMID: 28481359)	Intrahepatic cholangiocarcinoma	low	Female	2.14	LIVING
P-0002299-T01-IM3	Zehir et al. (PMID: 28481359)	Hepatocellular Carcinoma	low	Female	29.68	LIVING
P-0002319-T01-IM3	Zehir et al. (PMID: 28481359)	Intrahepatic cholangiocarcinoma	low	Male	17.16	DECEASED
P-0002719-T01-IM3	Zehir et al. (PMID: 28481359)	Hepatocellular Carcinoma	low	Male	12.52	DECEASED
P-0002753-T01-IM3	Zehir et al. (PMID: 28481359)	Hepatocellular Carcinoma	high	Male	1.68	DECEASED
P-0003160-T01-IM5	Zehir et al. (PMID: 28481359)	Intrahepatic cholangiocarcinoma	high	Female	18.61	LIVING
P-0003478-T01-IM5	Zehir et al. (PMID: 28481359)	Intrahepatic cholangiocarcinoma	low	Female	1.97	DECEASED
P-0003617-T01-IM5	Zehir et al. (PMID: 28481359)	Intrahepatic cholangiocarcinoma	low	Female	13.05	DECEASED
P-0003686-T01-IM5	Zehir et al. (PMID: 28481359)	Other cancer	high	Male	7.92	DECEASED
P-0003701-T01-IM5	Zehir et al. (PMID: 28481359)	Intrahepatic cholangiocarcinoma	low	Male	14.14	DECEASED
P-0003775-T01-IM5	Zehir et al. (PMID: 28481359)	Other cancer	low	Female	16.8	LIVING
P-0003812-T01-IM5	Zehir et al. (PMID: 28481359)	Intrahepatic cholangiocarcinoma	high	Female	19.76	DECEASED
P-0003845-T01-IM5	Zehir et al. (PMID: 28481359)	Other cancer	low	Female	28.76	LIVING
P-0003938-T01-IM5	Zehir et al. (PMID: 28481359)	Intrahepatic cholangiocarcinoma	high	Female	18.64	LIVING
P-0003946-T01-IM3	Zehir et al. (PMID: 28481359)	Intrahepatic cholangiocarcinoma	low	Female	25.21	LIVING
P-0004241-T01-IM5	Zehir et al. (PMID: 28481359)	Other cancer	low	Female	1.58	LIVING
P-0004876-T01-IM5	Zehir et al. (PMID: 28481359)	Hepatocellular Carcinoma	low	Male	4.47	DECEASED
P-0005000-T01-IM5	Zehir et al. (PMID: 28481359)	Intrahepatic cholangiocarcinoma	low	Male	10.29	DECEASED
P-0005105-T01-IM5	Zehir et al. (PMID: 28481359)	Other cancer	low	Male	16.34	LIVING
P-0005112-T01-IM5	Zehir et al. (PMID: 28481359)	Intrahepatic cholangiocarcinoma	low	Female	19.03	LIVING
P-0005161-T01-IM5	Zehir et al. (PMID: 28481359)	Intrahepatic cholangiocarcinoma	low	Female	15.09	LIVING
P-0005255-T01-IM5	Zehir et al. (PMID: 28481359)	Intrahepatic cholangiocarcinoma	low	Female	15.06	LIVING
P-0005291-T01-IM5	Zehir et al. (PMID: 28481359)	Intrahepatic cholangiocarcinoma	low	Male	3.75	DECEASED
P-0005357-T01-IM5	Zehir et al. (PMID: 28481359)	Hepatocellular Carcinoma	low	Male	14.73	DECEASED
P-0005484-T01-IM5	Zehir et al. (PMID: 28481359)	Other cancer	high	Female	8.58	DECEASED
P-0005520-T02-IM5	Zehir et al. (PMID: 28481359)	Intrahepatic cholangiocarcinoma	low	Male	17.19	LIVING
P-0005671-T01-IM5	Zehir et al. (PMID: 28481359)	Hepatocellular Carcinoma	high	Female	4.47	LIVING
P-0005779-T01-IM5	Zehir et al. (PMID: 28481359)	Hepatocellular Carcinoma	low	Female	5.75	DECEASED
P-0005782-T01-IM5	Zehir et al. (PMID: 28481359)	Hepatocellular Carcinoma	low	Male	12.16	DECEASED
P-0005835-T01-IM5	Zehir et al. (PMID: 28481359)	Intrahepatic cholangiocarcinoma	high	Female	14.4	LIVING
P-0005854-T01-IM5	Zehir et al. (PMID: 28481359)	Hepatocellular Carcinoma	low	Male	6.54	DECEASED
P-0006082-T01-IM5	Zehir et al. (PMID: 28481359)	Hepatocellular Carcinoma	low	Male	19.79	LIVING
P-0006083-T01-IM5	Zehir et al. (PMID: 28481359)	Other cancer	low	Male	9.4	LIVING
P-0006102-T01-IM5	Zehir et al. (PMID: 28481359)	Hepatocellular Carcinoma	high	Male	20.87	LIVING
P-0006199-T01-IM5	Zehir et al. (PMID: 28481359)	Other cancer	low	Male	6.8	DECEASED
P-0006245-T02-IM5	Zehir et al. (PMID: 28481359)	Hepatocellular Carcinoma	low	Male	10.12	DECEASED
P-0006352-T01-IM5	Zehir et al. (PMID: 28481359)	Intrahepatic cholangiocarcinoma	low	Female	1.58	LIVING
P-0006353-T01-IM5	Zehir et al. (PMID: 28481359)	Other cancer	low	Female	1.22	DECEASED
P-0006403-T01-IM5	Zehir et al. (PMID: 28481359)	Hepatocellular Carcinoma	high	Male	14.69	LIVING
P-0006538-T01-IM5	Zehir et al. (PMID: 28481359)	Hepatocellular Carcinoma	high	Male	20.12	LIVING
P-0006583-T01-IM5	Zehir et al. (PMID: 28481359)	Intrahepatic cholangiocarcinoma	high	Female	2.4	DECEASED
P-0006633-T01-IM5	Zehir et al. (PMID: 28481359)	Hepatocellular Carcinoma	high	Male	17.52	LIVING
P-0006662-T01-IM5	Zehir et al. (PMID: 28481359)	Hepatocellular Carcinoma	low	Male	13.41	LIVING
P-0006871-T01-IM5	Zehir et al. (PMID: 28481359)	Other cancer	low	Male	5.62	DECEASED
P-0007157-T01-IM5	Zehir et al. (PMID: 28481359)	Hepatocellular Carcinoma	low	Male	12.98	DECEASED
P-0007205-T01-IM5	Zehir et al. (PMID: 28481359)	Other cancer	low	Male	8.48	DECEASED
P-0007275-T01-IM5	Zehir et al. (PMID: 28481359)	Intrahepatic cholangiocarcinoma	low	Male	6.67	LIVING
P-0007348-T01-IM5	Zehir et al. (PMID: 28481359)	Hepatocellular Carcinoma	high	Male	8.84	LIVING
P-0007353-T01-IM5	Zehir et al. (PMID: 28481359)	Hepatocellular Carcinoma	low	Male	7.23	DECEASED
P-0007505-T01-IM5	Zehir et al. (PMID: 28481359)	Hepatocellular Carcinoma	low	Male	11.93	LIVING
P-0007510-T01-IM5	Zehir et al. (PMID: 28481359)	Intrahepatic cholangiocarcinoma	low	Female	17.88	LIVING
P-0007520-T01-IM5	Zehir et al. (PMID: 28481359)	Other cancer	low	Female	9.43	LIVING
P-0007599-T01-IM5	Zehir et al. (PMID: 28481359)	Other cancer	low	Male	3.16	DECEASED
P-0007668-T01-IM5	Zehir et al. (PMID: 28481359)	Intrahepatic cholangiocarcinoma	low	Female	14.83	LIVING
P-0007782-T01-IM5	Zehir et al. (PMID: 28481359)	Intrahepatic cholangiocarcinoma	high	Female	20.45	LIVING
P-0007787-T01-IM5	Zehir et al. (PMID: 28481359)	Hepatocellular Carcinoma	high	Male	9.14	DECEASED
P-0007905-T01-IM5	Zehir et al. (PMID: 28481359)	Hepatocellular Carcinoma	high	Male	3.29	DECEASED
P-0008020-T01-IM5	Zehir et al. (PMID: 28481359)	Other cancer	low	Male	8.15	DECEASED
P-0008146-T01-IM5	Zehir et al. (PMID: 28481359)	Intrahepatic cholangiocarcinoma	low	Female	2.53	LIVING
P-0008182-T01-IM5	Zehir et al. (PMID: 28481359)	Intrahepatic cholangiocarcinoma	low	Male	4.8	DECEASED
P-0008237-T01-IM5	Zehir et al. (PMID: 28481359)	Other cancer	low	Female	15.32	DECEASED
P-0008286-T01-IM5	Zehir et al. (PMID: 28481359)	Other cancer	low	Female	5.79	LIVING
P-0008287-T01-IM5	Zehir et al. (PMID: 28481359)	Intrahepatic cholangiocarcinoma	low	Female	1.31	LIVING
P-0008555-T01-IM5	Zehir et al. (PMID: 28481359)	Hepatocellular Carcinoma	low	Male	1.84	LIVING
P-0008564-T01-IM5	Zehir et al. (PMID: 28481359)	Hepatocellular Carcinoma	low	Male	10.45	LIVING
P-0008648-T01-IM5	Zehir et al. (PMID: 28481359)	Intrahepatic cholangiocarcinoma	low	Male	5.26	DECEASED
P-0008658-T01-IM5	Zehir et al. (PMID: 28481359)	Other cancer	low	Male	12.85	LIVING
P-0008684-T01-IM5	Zehir et al. (PMID: 28481359)	Intrahepatic cholangiocarcinoma	low	Female	3.48	LIVING
P-0009187-T01-IM5	Zehir et al. (PMID: 28481359)	Other cancer	high	Female	13.08	LIVING
P-0009191-T01-IM5	Zehir et al. (PMID: 28481359)	Other cancer	high	Female	14.46	LIVING
P-0009255-T01-IM5	Zehir et al. (PMID: 28481359)	Hepatocellular Carcinoma	low	Female	1.84	LIVING
P-0009331-T01-IM5	Zehir et al. (PMID: 28481359)	Hepatocellular Carcinoma	high	Female	7.86	LIVING
P-0009523-T01-IM5	Zehir et al. (PMID: 28481359)	Intrahepatic cholangiocarcinoma	high	Male	8.38	LIVING
P-0009540-T01-IM5	Zehir et al. (PMID: 28481359)	Hepatocellular Carcinoma	high	Female	12.16	LIVING
P-0009596-T01-IM5	Zehir et al. (PMID: 28481359)	Intrahepatic cholangiocarcinoma	low	Female	16.96	LIVING
P-0009611-T01-IM5	Zehir et al. (PMID: 28481359)	Intrahepatic cholangiocarcinoma	low	Male	7.69	LIVING
P-0009644-T01-IM5	Zehir et al. (PMID: 28481359)	Hepatocellular Carcinoma	high	Male	9.96	DECEASED
P-0009961-T01-IM5	Zehir et al. (PMID: 28481359)	Intrahepatic cholangiocarcinoma	low	Female	5.39	LIVING
P-0010070-T01-IM5	Zehir et al. (PMID: 28481359)	Intrahepatic cholangiocarcinoma	low	Male	6.87	LIVING
P-0010119-T01-IM5	Zehir et al. (PMID: 28481359)	Hepatocellular Carcinoma	low	Female	6.9	DECEASED
P-0010226-T01-IM5	Zehir et al. (PMID: 28481359)	Hepatocellular Carcinoma	high	Male	5.06	DECEASED
P-0010251-T01-IM5	Zehir et al. (PMID: 28481359)	Combined hepatocellular and intrahepatic cholangiocarcinoma	low	Male	8.91	LIVING
P-0010331-T01-IM5	Zehir et al. (PMID: 28481359)	Other cancer	low	Female	10.26	LIVING
P-0010346-T01-IM5	Zehir et al. (PMID: 28481359)	Hepatocellular Carcinoma	high	Female	3.35	LIVING
P-0010533-T01-IM5	Zehir et al. (PMID: 28481359)	Other cancer	low	Male	10.75	LIVING
P-0010574-T01-IM5	Zehir et al. (PMID: 28481359)	Intrahepatic cholangiocarcinoma	low	Male	3.06	DECEASED
P-0010708-T01-IM5	Zehir et al. (PMID: 28481359)	Intrahepatic cholangiocarcinoma	low	Male	6.97	LIVING
P-0010723-T01-IM5	Zehir et al. (PMID: 28481359)	Intrahepatic cholangiocarcinoma	low	Male	8.94	LIVING
P-0010733-T01-IM5	Zehir et al. (PMID: 28481359)	Other cancer	low	Female	7.59	LIVING
P-0011032-T01-IM5	Zehir et al. (PMID: 28481359)	Other cancer	low	Male	4.17	DECEASED
P-0011065-T01-IM5	Zehir et al. (PMID: 28481359)	Intrahepatic cholangiocarcinoma	high	Male	6.21	LIVING
P-0011085-T01-IM5	Zehir et al. (PMID: 28481359)	Hepatocellular Carcinoma	low	Female	6.77	DECEASED
P-0011128-T01-IM5	Zehir et al. (PMID: 28481359)	Hepatocellular Carcinoma	high	Male	2.53	DECEASED
P-0011205-T01-IM5	Zehir et al. (PMID: 28481359)	Other cancer	low	Male	5.88	LIVING
P-0011215-T01-IM5	Zehir et al. (PMID: 28481359)	Other cancer	low	Male	3.52	DECEASED
P-0011223-T01-IM5	Zehir et al. (PMID: 28481359)	Other cancer	high	Female	3.02	DECEASED
P-0011240-T01-IM5	Zehir et al. (PMID: 28481359)	Other cancer	high	Male	9.63	LIVING
P-0011270-T01-IM5	Zehir et al. (PMID: 28481359)	Intrahepatic cholangiocarcinoma	low	Female	7.17	LIVING
P-0011394-T01-IM5	Zehir et al. (PMID: 28481359)	Other cancer	low	Male	1.94	LIVING
P-0011516-T01-IM5	Zehir et al. (PMID: 28481359)	Other cancer	low	Female	5.36	LIVING
P-0011556-T01-IM5	Zehir et al. (PMID: 28481359)	Intrahepatic cholangiocarcinoma	low	Female	14.5	LIVING
P-0011566-T01-IM5	Zehir et al. (PMID: 28481359)	Other cancer	low	Female	6.54	LIVING
P-0011575-T01-IM5	Zehir et al. (PMID: 28481359)	Other cancer	high	Male	5.95	DECEASED
P-0012003-T01-IM5	Zehir et al. (PMID: 28481359)	Other cancer	low	Male	7.03	LIVING
P-0012150-T01-IM5	Zehir et al. (PMID: 28481359)	Hepatocellular Carcinoma	high	Male	2.24	DECEASED
P-0012155-T01-IM5	Zehir et al. (PMID: 28481359)	Other cancer	high	Male	0.72	LIVING
P-0012198-T01-IM5	Zehir et al. (PMID: 28481359)	Hepatocellular Carcinoma	low	Male	7.86	LIVING
P-0012317-T01-IM5	Zehir et al. (PMID: 28481359)	Hepatocellular Carcinoma	high	Female	5.26	LIVING
TCGA-2Y-A9GS-01	TCGA_LIHC cohort	Hepatocellular Carcinoma	low	Male	23.8025	DECEASED
TCGA-2Y-A9GT-01	TCGA_LIHC cohort	Hepatocellular Carcinoma	low	Male	53.3912	DECEASED
TCGA-2Y-A9GU-01	TCGA_LIHC cohort	Hepatocellular Carcinoma	low	Female	63.7472	LIVING
TCGA-2Y-A9GV-01	TCGA_LIHC cohort	Hepatocellular Carcinoma	low	Female	83.2429	DECEASED
TCGA-2Y-A9GW-01	TCGA_LIHC cohort	Hepatocellular Carcinoma	low	Male	41.7858	DECEASED
TCGA-2Y-A9GX-01	TCGA_LIHC cohort	Hepatocellular Carcinoma	low	Male	80.2841	LIVING
TCGA-2Y-A9GY-01	TCGA_LIHC cohort	Hepatocellular Carcinoma	low	Female	24.8874	DECEASED
TCGA-2Y-A9GZ-01	TCGA_LIHC cohort	Hepatocellular Carcinoma	low	Female	27.8791	DECEASED
TCGA-2Y-A9H0-01	TCGA_LIHC cohort	Hepatocellular Carcinoma	low	Male	120.821	LIVING
TCGA-2Y-A9H1-01	TCGA_LIHC cohort	Hepatocellular Carcinoma	low	Male	40.405	DECEASED
TCGA-2Y-A9H2-01	TCGA_LIHC cohort	Hepatocellular Carcinoma	low	Female	56.909	LIVING
TCGA-2Y-A9H3-01	TCGA_LIHC cohort	Hepatocellular Carcinoma	low	Male	49.8405	LIVING
TCGA-2Y-A9H4-01	TCGA_LIHC cohort	Hepatocellular Carcinoma	low	Male	47.7365	LIVING
TCGA-2Y-A9H5-01	TCGA_LIHC cohort	Hepatocellular Carcinoma	low	Female	18.2464	DECEASED
TCGA-2Y-A9H6-01	TCGA_LIHC cohort	Hepatocellular Carcinoma	low	Female	11.7369	LIVING
TCGA-2Y-A9H7-01	TCGA_LIHC cohort	Hepatocellular Carcinoma	low	Female	38.3996	LIVING
TCGA-2Y-A9H8-01	TCGA_LIHC cohort	Hepatocellular Carcinoma	low	Female	20.8107	DECEASED
TCGA-2Y-A9H9-01	TCGA_LIHC cohort	Hepatocellular Carcinoma	low	Male	22.9148	LIVING
TCGA-2Y-A9HA-01	TCGA_LIHC cohort	Hepatocellular Carcinoma	low	Male	1.18355	DECEASED
TCGA-2Y-A9HB-01	TCGA_LIHC cohort	Hepatocellular Carcinoma	low	Male	8.54785	LIVING
TCGA-3K-AAZ8-01	TCGA_LIHC cohort	Hepatocellular Carcinoma	low	Male	13.019	LIVING
TCGA-4R-AA8I-01	TCGA_LIHC cohort	Hepatocellular Carcinoma	low	Male	8.6136	DECEASED
TCGA-5C-A9VG-01	TCGA_LIHC cohort	Hepatocellular Carcinoma	low	Male	10.7834	LIVING
TCGA-5C-A9VH-01	TCGA_LIHC cohort	Hepatocellular Carcinoma	low	Male	10.5862	LIVING
TCGA-5C-AAPD-01	TCGA_LIHC cohort	Hepatocellular Carcinoma	low	Male	0.657527	LIVING
TCGA-5R-AA1C-01	TCGA_LIHC cohort	Hepatocellular Carcinoma	low	Male	17.0957	LIVING
TCGA-5R-AA1D-01	TCGA_LIHC cohort	Hepatocellular Carcinoma	low	Female	14.7615	LIVING
TCGA-5R-AAAM-01	TCGA_LIHC cohort	Hepatocellular Carcinoma	low	Female	1.51231	DECEASED
TCGA-BC-4073-01	TCGA_LIHC cohort	Hepatocellular Carcinoma	low	Male	27.912	LIVING
TCGA-BC-A10Q-01	TCGA_LIHC cohort	Hepatocellular Carcinoma	low	Female	37.3147	DECEASED
TCGA-BC-A10R-01	TCGA_LIHC cohort	Hepatocellular Carcinoma	low	Female	10.1259	DECEASED
TCGA-BC-A10T-01	TCGA_LIHC cohort	Hepatocellular Carcinoma	low	Male	27.5175	DECEASED
TCGA-BC-A10U-01	TCGA_LIHC cohort	Hepatocellular Carcinoma	low	Male	27.5175	DECEASED
TCGA-BC-A10W-01	TCGA_LIHC cohort	Hepatocellular Carcinoma	low	Male	2.99175	DECEASED
TCGA-BC-A10X-01	TCGA_LIHC cohort	Hepatocellular Carcinoma	low	Female	25.3148	DECEASED
TCGA-BC-A10Y-01	TCGA_LIHC cohort	Hepatocellular Carcinoma	low	Male	23.3751	DECEASED
TCGA-BC-A10Z-01	TCGA_LIHC cohort	Hepatocellular Carcinoma	low	Female	1.1178	DECEASED
TCGA-BC-A216-01	TCGA_LIHC cohort	Hepatocellular Carcinoma	low	Female	44.416	LIVING
TCGA-BC-A217-01	TCGA_LIHC cohort	Hepatocellular Carcinoma	low	Female	45.9283	DECEASED
TCGA-BC-A3KF-01	TCGA_LIHC cohort	Hepatocellular Carcinoma	low	Female	0.263011	LIVING
TCGA-BC-A5W4-01	TCGA_LIHC cohort	Hepatocellular Carcinoma	low	Male	17.9834	DECEASED
TCGA-BC-A69H-01	TCGA_LIHC cohort	Hepatocellular Carcinoma	low	Male	14.5971	LIVING
TCGA-BC-A8YO-01	TCGA_LIHC cohort	Hepatocellular Carcinoma	low	Female	18.4765	LIVING
TCGA-BD-A2L6-01	TCGA_LIHC cohort	Hepatocellular Carcinoma	low	Male	44.8105	LIVING
TCGA-BD-A3EP-01	TCGA_LIHC cohort	Hepatocellular Carcinoma	low	Female	13.4464	LIVING
TCGA-BW-A5NO-01	TCGA_LIHC cohort	Hepatocellular Carcinoma	low	Male	0.657527	LIVING
TCGA-BW-A5NP-01	TCGA_LIHC cohort	Hepatocellular Carcinoma	low	Female	0	LIVING
TCGA-BW-A5NQ-01	TCGA_LIHC cohort	Hepatocellular Carcinoma	low	Male	0	LIVING
TCGA-CC-5258-01	TCGA_LIHC cohort	Hepatocellular Carcinoma	low	Male	4.24105	DECEASED
TCGA-CC-5259-01	TCGA_LIHC cohort	Hepatocellular Carcinoma	low	Female	8.21909	LIVING
TCGA-CC-5260-01	TCGA_LIHC cohort	Hepatocellular Carcinoma	low	Female	2.86024	DECEASED
TCGA-CC-5262-01	TCGA_LIHC cohort	Hepatocellular Carcinoma	low	Male	3.38626	DECEASED
TCGA-CC-5263-01	TCGA_LIHC cohort	Hepatocellular Carcinoma	low	Male	4.24105	DECEASED
TCGA-CC-5264-01	TCGA_LIHC cohort	Hepatocellular Carcinoma	low	Male	3.35339	DECEASED
TCGA-CC-A123-01	TCGA_LIHC cohort	Hepatocellular Carcinoma	low	Female	7.19992	LIVING
TCGA-CC-A1HT-01	TCGA_LIHC cohort	Hepatocellular Carcinoma	low	Male	3.32051	DECEASED
TCGA-CC-A3M9-01	TCGA_LIHC cohort	Hepatocellular Carcinoma	low	Male	9.86291	DECEASED
TCGA-CC-A3MA-01	TCGA_LIHC cohort	Hepatocellular Carcinoma	low	Male	9.96153	DECEASED
TCGA-CC-A3MB-01	TCGA_LIHC cohort	Hepatocellular Carcinoma	low	Male	10.3561	DECEASED
TCGA-CC-A3MC-01	TCGA_LIHC cohort	Hepatocellular Carcinoma	low	Male	11.9341	LIVING
TCGA-CC-A5UC-01	TCGA_LIHC cohort	Hepatocellular Carcinoma	low	Male	11.4081	DECEASED
TCGA-CC-A5UD-01	TCGA_LIHC cohort	Hepatocellular Carcinoma	low	Male	9.99441	DECEASED
TCGA-CC-A5UE-01	TCGA_LIHC cohort	Hepatocellular Carcinoma	low	Male	8.94237	DECEASED
TCGA-CC-A7IE-01	TCGA_LIHC cohort	Hepatocellular Carcinoma	low	Male	7.13417	DECEASED
TCGA-CC-A7IF-01	TCGA_LIHC cohort	Hepatocellular Carcinoma	low	Male	21.3368	DECEASED
TCGA-CC-A7IG-01	TCGA_LIHC cohort	Hepatocellular Carcinoma	low	Male	9.83003	DECEASED
TCGA-CC-A7IH-01	TCGA_LIHC cohort	Hepatocellular Carcinoma	low	Male	11.9999	LIVING
TCGA-CC-A7II-01	TCGA_LIHC cohort	Hepatocellular Carcinoma	low	Male	13.1177	LIVING
TCGA-CC-A7IJ-01	TCGA_LIHC cohort	Hepatocellular Carcinoma	low	Male	12.5588	LIVING
TCGA-CC-A7IK-01	TCGA_LIHC cohort	Hepatocellular Carcinoma	low	Male	8.6136	DECEASED
TCGA-CC-A7IL-01	TCGA_LIHC cohort	Hepatocellular Carcinoma	low	Male	9.13963	DECEASED
TCGA-CC-A8HT-01	TCGA_LIHC cohort	Hepatocellular Carcinoma	low	Male	4.60269	DECEASED
TCGA-CC-A8HU-01	TCGA_LIHC cohort	Hepatocellular Carcinoma	low	Female	11.3095	DECEASED
TCGA-CC-A8HV-01	TCGA_LIHC cohort	Hepatocellular Carcinoma	low	Female	9.1725	DECEASED
TCGA-CC-A9FS-01	TCGA_LIHC cohort	Hepatocellular Carcinoma	low	Male	6.93691	LIVING
TCGA-CC-A9FU-01	TCGA_LIHC cohort	Hepatocellular Carcinoma	low	Female	0	LIVING
TCGA-CC-A9FV-01	TCGA_LIHC cohort	Hepatocellular Carcinoma	low	Male	0	LIVING
TCGA-CC-A9FW-01	TCGA_LIHC cohort	Hepatocellular Carcinoma	low	Male	8.15334	LIVING
TCGA-DD-A113-01	TCGA_LIHC cohort	Hepatocellular Carcinoma	low	Female	79.7252	LIVING
TCGA-DD-A114-01	TCGA_LIHC cohort	Hepatocellular Carcinoma	low	Male	37.7749	DECEASED
TCGA-DD-A115-01	TCGA_LIHC cohort	Hepatocellular Carcinoma	low	Male	83.5717	DECEASED
TCGA-DD-A116-01	TCGA_LIHC cohort	Hepatocellular Carcinoma	low	Male	53.3254	DECEASED
TCGA-DD-A118-01	TCGA_LIHC cohort	Hepatocellular Carcinoma	low	Female	112.996	LIVING
TCGA-DD-A119-01	TCGA_LIHC cohort	Hepatocellular Carcinoma	low	Male	7.33143	DECEASED
TCGA-DD-A11A-01	TCGA_LIHC cohort	Hepatocellular Carcinoma	low	Male	2.59723	LIVING
TCGA-DD-A11B-01	TCGA_LIHC cohort	Hepatocellular Carcinoma	low	Male	0.460269	DECEASED
TCGA-DD-A11C-01	TCGA_LIHC cohort	Hepatocellular Carcinoma	low	Male	21.7641	LIVING
TCGA-DD-A11D-01	TCGA_LIHC cohort	Hepatocellular Carcinoma	low	Female	51.2871	DECEASED
TCGA-DD-A1E9-01	TCGA_LIHC cohort	Hepatocellular Carcinoma	low	Male	90.7059	DECEASED
TCGA-DD-A1EB-01	TCGA_LIHC cohort	Hepatocellular Carcinoma	low	Female	66.3116	LIVING
TCGA-DD-A1EC-01	TCGA_LIHC cohort	Hepatocellular Carcinoma	low	Female	19.7916	LIVING
TCGA-DD-A1ED-01	TCGA_LIHC cohort	Hepatocellular Carcinoma	low	Male	75.6485	LIVING
TCGA-DD-A1EE-01	TCGA_LIHC cohort	Hepatocellular Carcinoma	low	Male	11.4738	DECEASED
TCGA-DD-A1EF-01	TCGA_LIHC cohort	Hepatocellular Carcinoma	low	Female	12.9533	DECEASED
TCGA-DD-A1EH-01	TCGA_LIHC cohort	Hepatocellular Carcinoma	low	Male	49.1501	LIVING
TCGA-DD-A1EI-01	TCGA_LIHC cohort	Hepatocellular Carcinoma	low	Male	6.01637	LIVING
TCGA-DD-A1EJ-01	TCGA_LIHC cohort	Hepatocellular Carcinoma	low	Female	33.0407	DECEASED
TCGA-DD-A1EK-01	TCGA_LIHC cohort	Hepatocellular Carcinoma	low	Female	18.345	DECEASED
TCGA-DD-A1EL-01	TCGA_LIHC cohort	Hepatocellular Carcinoma	low	Male	13.6437	DECEASED
TCGA-DD-A39V-01	TCGA_LIHC cohort	Hepatocellular Carcinoma	low	Male	21.1395	DECEASED
TCGA-DD-A39W-01	TCGA_LIHC cohort	Hepatocellular Carcinoma	low	Female	27.1887	DECEASED
TCGA-DD-A39X-01	TCGA_LIHC cohort	Hepatocellular Carcinoma	low	Female	55.6925	DECEASED
TCGA-DD-A39Z-01	TCGA_LIHC cohort	Hepatocellular Carcinoma	low	Female	19.7587	DECEASED
TCGA-DD-A3A2-01	TCGA_LIHC cohort	Hepatocellular Carcinoma	low	Female	70.0595	DECEASED
TCGA-DD-A3A3-01	TCGA_LIHC cohort	Hepatocellular Carcinoma	low	Male	17.5888	DECEASED
TCGA-DD-A3A4-01	TCGA_LIHC cohort	Hepatocellular Carcinoma	low	Male	20.1203	DECEASED
TCGA-DD-A3A5-01	TCGA_LIHC cohort	Hepatocellular Carcinoma	low	Female	102.739	DECEASED
TCGA-DD-A3A6-01	TCGA_LIHC cohort	Hepatocellular Carcinoma	low	Female	107.111	DECEASED
TCGA-DD-A3A7-01	TCGA_LIHC cohort	Hepatocellular Carcinoma	low	Male	13.7752	DECEASED
TCGA-DD-A3A8-01	TCGA_LIHC cohort	Hepatocellular Carcinoma	low	Male	0.36164	DECEASED
TCGA-DD-A3A9-01	TCGA_LIHC cohort	Hepatocellular Carcinoma	low	Female	30.6079	DECEASED
TCGA-DD-A4NA-01	TCGA_LIHC cohort	Hepatocellular Carcinoma	low	Female	33.1394	LIVING
TCGA-DD-A4NB-01	TCGA_LIHC cohort	Hepatocellular Carcinoma	low	Male	32.5147	LIVING
TCGA-DD-A4ND-01	TCGA_LIHC cohort	Hepatocellular Carcinoma	low	Female	90.2785	LIVING
TCGA-DD-A4NE-01	TCGA_LIHC cohort	Hepatocellular Carcinoma	low	Female	21.6984	DECEASED
TCGA-DD-A4NF-01	TCGA_LIHC cohort	Hepatocellular Carcinoma	low	Male	30.9695	LIVING
TCGA-DD-A4NG-01	TCGA_LIHC cohort	Hepatocellular Carcinoma	low	Male	26.3668	DECEASED
TCGA-DD-A4NH-01	TCGA_LIHC cohort	Hepatocellular Carcinoma	low	Female	30.1476	LIVING
TCGA-DD-A4NI-01	TCGA_LIHC cohort	Hepatocellular Carcinoma	low	Male	26.8271	LIVING
TCGA-DD-A4NJ-01	TCGA_LIHC cohort	Hepatocellular Carcinoma	low	Female	30.5093	LIVING
TCGA-DD-A4NK-01	TCGA_LIHC cohort	Hepatocellular Carcinoma	low	Female	39.7804	DECEASED
TCGA-DD-A4NL-01	TCGA_LIHC cohort	Hepatocellular Carcinoma	low	Male	56.2514	LIVING
TCGA-DD-A4NN-01	TCGA_LIHC cohort	Hepatocellular Carcinoma	low	Female	29.5558	DECEASED
TCGA-DD-A4NO-01	TCGA_LIHC cohort	Hepatocellular Carcinoma	low	Male	73.8074	LIVING
TCGA-DD-A4NP-01	TCGA_LIHC cohort	Hepatocellular Carcinoma	low	Male	108.755	LIVING
TCGA-DD-A4NQ-01	TCGA_LIHC cohort	Hepatocellular Carcinoma	low	Male	12.2629	DECEASED
TCGA-DD-A4NR-01	TCGA_LIHC cohort	Hepatocellular Carcinoma	low	Female	0.295887	DECEASED
TCGA-DD-A4NS-01	TCGA_LIHC cohort	Hepatocellular Carcinoma	low	Female	80.7443	DECEASED
TCGA-DD-A4NV-01	TCGA_LIHC cohort	Hepatocellular Carcinoma	low	Male	78.8375	LIVING
TCGA-DD-A73A-01	TCGA_LIHC cohort	Hepatocellular Carcinoma	low	Male	23.934	LIVING
TCGA-DD-A73B-01	TCGA_LIHC cohort	Hepatocellular Carcinoma	low	Female	9.30401	DECEASED
TCGA-DD-A73C-01	TCGA_LIHC cohort	Hepatocellular Carcinoma	low	Female	23.0463	LIVING
TCGA-DD-A73D-01	TCGA_LIHC cohort	Hepatocellular Carcinoma	low	Female	22.7833	LIVING
TCGA-DD-A73E-01	TCGA_LIHC cohort	Hepatocellular Carcinoma	low	Male	1.44656	LIVING
TCGA-DD-A73F-01	TCGA_LIHC cohort	Hepatocellular Carcinoma	low	Female	35.6708	LIVING
TCGA-DD-A73G-01	TCGA_LIHC cohort	Hepatocellular Carcinoma	low	Female	114.344	LIVING
TCGA-DD-AA3A-01	TCGA_LIHC cohort	Hepatocellular Carcinoma	low	Female	13.4793	DECEASED
TCGA-DD-AAC8-01	TCGA_LIHC cohort	Hepatocellular Carcinoma	low	Male	0.526022	DECEASED
TCGA-DD-AAC9-01	TCGA_LIHC cohort	Hepatocellular Carcinoma	low	Male	11.4081	LIVING
TCGA-DD-AACA-01	TCGA_LIHC cohort	Hepatocellular Carcinoma	low	Male	75.6485	LIVING
TCGA-DD-AACB-01	TCGA_LIHC cohort	Hepatocellular Carcinoma	low	Female	76.4046	LIVING
TCGA-DD-AACC-01	TCGA_LIHC cohort	Hepatocellular Carcinoma	low	Male	55.3967	DECEASED
TCGA-DD-AACD-01	TCGA_LIHC cohort	Hepatocellular Carcinoma	low	Male	12.5259	DECEASED
TCGA-DD-AACE-01	TCGA_LIHC cohort	Hepatocellular Carcinoma	low	Male	71.802	LIVING
TCGA-DD-AACF-01	TCGA_LIHC cohort	Hepatocellular Carcinoma	low	Male	11.9999	DECEASED
TCGA-DD-AACG-01	TCGA_LIHC cohort	Hepatocellular Carcinoma	low	Male	15.419	DECEASED
TCGA-DD-AACH-01	TCGA_LIHC cohort	Hepatocellular Carcinoma	low	Male	6.41089	DECEASED
TCGA-DD-AACI-01	TCGA_LIHC cohort	Hepatocellular Carcinoma	low	Male	53.1939	LIVING
TCGA-DD-AACJ-01	TCGA_LIHC cohort	Hepatocellular Carcinoma	low	Male	69.1061	LIVING
TCGA-DD-AACK-01	TCGA_LIHC cohort	Hepatocellular Carcinoma	low	Male	0.295887	LIVING
TCGA-DD-AACL-01	TCGA_LIHC cohort	Hepatocellular Carcinoma	low	Female	3.51777	DECEASED
TCGA-DD-AACM-01	TCGA_LIHC cohort	Hepatocellular Carcinoma	low	Male	58.1583	LIVING
TCGA-DD-AACN-01	TCGA_LIHC cohort	Hepatocellular Carcinoma	low	Male	42.805	LIVING
TCGA-DD-AACO-01	TCGA_LIHC cohort	Hepatocellular Carcinoma	low	Male	61.676	LIVING
TCGA-DD-AACP-01	TCGA_LIHC cohort	Hepatocellular Carcinoma	low	Male	13.6437	LIVING
TCGA-DD-AACQ-01	TCGA_LIHC cohort	Hepatocellular Carcinoma	low	Male	14.2026	DECEASED
TCGA-DD-AACS-01	TCGA_LIHC cohort	Hepatocellular Carcinoma	low	Male	59.3089	LIVING
TCGA-DD-AACT-01	TCGA_LIHC cohort	Hepatocellular Carcinoma	low	Female	51.3529	LIVING
TCGA-DD-AACU-01	TCGA_LIHC cohort	Hepatocellular Carcinoma	low	Male	51.5172	LIVING
TCGA-DD-AACV-01	TCGA_LIHC cohort	Hepatocellular Carcinoma	low	Male	50.3337	LIVING
TCGA-DD-AACW-01	TCGA_LIHC cohort	Hepatocellular Carcinoma	low	Male	46.8159	LIVING
TCGA-DD-AACX-01	TCGA_LIHC cohort	Hepatocellular Carcinoma	low	Male	5.58898	LIVING
TCGA-DD-AACY-01	TCGA_LIHC cohort	Hepatocellular Carcinoma	low	Male	47.6707	LIVING
TCGA-DD-AACZ-01	TCGA_LIHC cohort	Hepatocellular Carcinoma	low	Female	5.62186	DECEASED
TCGA-DD-AAD0-01	TCGA_LIHC cohort	Hepatocellular Carcinoma	low	Female	4.50406	LIVING
TCGA-DD-AAD1-01	TCGA_LIHC cohort	Hepatocellular Carcinoma	low	Female	18.5423	LIVING
TCGA-DD-AAD2-01	TCGA_LIHC cohort	Hepatocellular Carcinoma	low	Male	21.6326	LIVING
TCGA-DD-AAD3-01	TCGA_LIHC cohort	Hepatocellular Carcinoma	low	Male	42.5749	LIVING
TCGA-DD-AAD5-01	TCGA_LIHC cohort	Hepatocellular Carcinoma	low	Male	44.2187	LIVING
TCGA-DD-AAD6-01	TCGA_LIHC cohort	Hepatocellular Carcinoma	low	Male	22.0929	LIVING
TCGA-DD-AAD8-01	TCGA_LIHC cohort	Hepatocellular Carcinoma	low	Female	40.0763	LIVING
TCGA-DD-AADA-01	TCGA_LIHC cohort	Hepatocellular Carcinoma	low	Female	40.5365	LIVING
TCGA-DD-AADB-01	TCGA_LIHC cohort	Hepatocellular Carcinoma	low	Male	40.8324	LIVING
TCGA-DD-AADC-01	TCGA_LIHC cohort	Hepatocellular Carcinoma	low	Male	13.9724	DECEASED
TCGA-DD-AADD-01	TCGA_LIHC cohort	Hepatocellular Carcinoma	low	Male	40.4708	LIVING
TCGA-DD-AADE-01	TCGA_LIHC cohort	Hepatocellular Carcinoma	low	Male	39.5174	LIVING
TCGA-DD-AADF-01	TCGA_LIHC cohort	Hepatocellular Carcinoma	low	Female	3.78078	DECEASED
TCGA-DD-AADG-01	TCGA_LIHC cohort	Hepatocellular Carcinoma	low	Male	37.6434	LIVING
TCGA-DD-AADI-01	TCGA_LIHC cohort	Hepatocellular Carcinoma	low	Female	35.6708	LIVING
TCGA-DD-AADJ-01	TCGA_LIHC cohort	Hepatocellular Carcinoma	low	Female	35.0462	LIVING
TCGA-DD-AADK-01	TCGA_LIHC cohort	Hepatocellular Carcinoma	low	Female	34.4873	LIVING
TCGA-DD-AADL-01	TCGA_LIHC cohort	Hepatocellular Carcinoma	low	Male	20.9094	LIVING
TCGA-DD-AADM-01	TCGA_LIHC cohort	Hepatocellular Carcinoma	low	Male	0.394516	DECEASED
TCGA-DD-AADN-01	TCGA_LIHC cohort	Hepatocellular Carcinoma	low	Male	29.523	LIVING
TCGA-DD-AADO-01	TCGA_LIHC cohort	Hepatocellular Carcinoma	low	Male	14.893	LIVING
TCGA-DD-AADP-01	TCGA_LIHC cohort	Hepatocellular Carcinoma	low	Male	15.0574	LIVING
TCGA-DD-AADQ-01	TCGA_LIHC cohort	Hepatocellular Carcinoma	low	Male	14.3341	LIVING
TCGA-DD-AADR-01	TCGA_LIHC cohort	Hepatocellular Carcinoma	low	Male	66.6732	LIVING
TCGA-DD-AADS-01	TCGA_LIHC cohort	Hepatocellular Carcinoma	low	Male	15.5834	LIVING
TCGA-DD-AADU-01	TCGA_LIHC cohort	Hepatocellular Carcinoma	low	Male	18.2135	LIVING
TCGA-DD-AADV-01	TCGA_LIHC cohort	Hepatocellular Carcinoma	low	Male	18.871	LIVING
TCGA-DD-AADW-01	TCGA_LIHC cohort	Hepatocellular Carcinoma	low	Male	19.2984	LIVING
TCGA-DD-AADY-01	TCGA_LIHC cohort	Hepatocellular Carcinoma	low	Female	18.2464	LIVING
TCGA-DD-AAE0-01	TCGA_LIHC cohort	Hepatocellular Carcinoma	low	Female	18.2464	LIVING
TCGA-DD-AAE1-01	TCGA_LIHC cohort	Hepatocellular Carcinoma	low	Male	18.1477	LIVING
TCGA-DD-AAE2-01	TCGA_LIHC cohort	Hepatocellular Carcinoma	low	Male	20.9751	LIVING
TCGA-DD-AAE3-01	TCGA_LIHC cohort	Hepatocellular Carcinoma	low	Male	18.608	LIVING
TCGA-DD-AAE4-01	TCGA_LIHC cohort	Hepatocellular Carcinoma	low	Female	19.9888	LIVING
TCGA-DD-AAE6-01	TCGA_LIHC cohort	Hepatocellular Carcinoma	low	Female	4.63557	LIVING
TCGA-DD-AAE7-01	TCGA_LIHC cohort	Hepatocellular Carcinoma	low	Male	21.1724	LIVING
TCGA-DD-AAE8-01	TCGA_LIHC cohort	Hepatocellular Carcinoma	low	Male	21.8299	LIVING
TCGA-DD-AAE9-01	TCGA_LIHC cohort	Hepatocellular Carcinoma	low	Male	23.7367	LIVING
TCGA-DD-AAEA-01	TCGA_LIHC cohort	Hepatocellular Carcinoma	low	Male	18.9039	LIVING
TCGA-DD-AAEB-01	TCGA_LIHC cohort	Hepatocellular Carcinoma	low	Male	15.7149	LIVING
TCGA-DD-AAED-01	TCGA_LIHC cohort	Hepatocellular Carcinoma	low	Male	25.0847	LIVING
TCGA-DD-AAEE-01	TCGA_LIHC cohort	Hepatocellular Carcinoma	low	Male	26.6298	LIVING
TCGA-DD-AAEG-01	TCGA_LIHC cohort	Hepatocellular Carcinoma	low	Female	23.6381	LIVING
TCGA-DD-AAEH-01	TCGA_LIHC cohort	Hepatocellular Carcinoma	low	Male	25.7751	LIVING
TCGA-DD-AAEI-01	TCGA_LIHC cohort	Hepatocellular Carcinoma	low	Male	50.3337	LIVING
TCGA-DD-AAEK-01	TCGA_LIHC cohort	Hepatocellular Carcinoma	low	Male	35.0791	LIVING
TCGA-DD-AAVP-01	TCGA_LIHC cohort	Hepatocellular Carcinoma	low	Male	90.4757	LIVING
TCGA-DD-AAVQ-01	TCGA_LIHC cohort	Hepatocellular Carcinoma	low	Male	89.6867	LIVING
TCGA-DD-AAVR-01	TCGA_LIHC cohort	Hepatocellular Carcinoma	low	Male	82.6183	LIVING
TCGA-DD-AAVS-01	TCGA_LIHC cohort	Hepatocellular Carcinoma	low	Male	59.9336	LIVING
TCGA-DD-AAVU-01	TCGA_LIHC cohort	Hepatocellular Carcinoma	low	Male	72.3937	LIVING
TCGA-DD-AAVV-01	TCGA_LIHC cohort	Hepatocellular Carcinoma	low	Male	80.7114	LIVING
TCGA-DD-AAVW-01	TCGA_LIHC cohort	Hepatocellular Carcinoma	low	Male	76.1745	LIVING
TCGA-DD-AAVX-01	TCGA_LIHC cohort	Hepatocellular Carcinoma	low	Male	56.4816	LIVING
TCGA-DD-AAVY-01	TCGA_LIHC cohort	Hepatocellular Carcinoma	low	Male	64.7664	LIVING
TCGA-DD-AAVZ-01	TCGA_LIHC cohort	Hepatocellular Carcinoma	low	Male	62.4651	LIVING
TCGA-DD-AAW0-01	TCGA_LIHC cohort	Hepatocellular Carcinoma	low	Male	66.2458	LIVING
TCGA-DD-AAW1-01	TCGA_LIHC cohort	Hepatocellular Carcinoma	low	Male	65.3911	LIVING
TCGA-DD-AAW2-01	TCGA_LIHC cohort	Hepatocellular Carcinoma	low	Male	60.9856	LIVING
TCGA-DD-AAW3-01	TCGA_LIHC cohort	Hepatocellular Carcinoma	low	Male	53.6871	LIVING
TCGA-ED-A459-01	TCGA_LIHC cohort	Hepatocellular Carcinoma	low	Male	29.9175	LIVING
TCGA-ED-A4XI-01	TCGA_LIHC cohort	Hepatocellular Carcinoma	low	Male	26.9257	LIVING
TCGA-ED-A5KG-01	TCGA_LIHC cohort	Hepatocellular Carcinoma	low	Female	28.0764	LIVING
TCGA-ED-A627-01	TCGA_LIHC cohort	Hepatocellular Carcinoma	low	Male	13.9067	LIVING
TCGA-ED-A66X-01	TCGA_LIHC cohort	Hepatocellular Carcinoma	low	Male	13.3478	LIVING
TCGA-ED-A66Y-01	TCGA_LIHC cohort	Hepatocellular Carcinoma	low	Female	9.7314	DECEASED
TCGA-ED-A7PX-01	TCGA_LIHC cohort	Hepatocellular Carcinoma	low	Female	0.197258	LIVING
TCGA-ED-A7PY-01	TCGA_LIHC cohort	Hepatocellular Carcinoma	low	Female	12.8218	LIVING
TCGA-ED-A7PZ-01	TCGA_LIHC cohort	Hepatocellular Carcinoma	low	Male	0.197258	LIVING
TCGA-ED-A7XO-01	TCGA_LIHC cohort	Hepatocellular Carcinoma	low	Male	14.0382	LIVING
TCGA-ED-A7XP-01	TCGA_LIHC cohort	Hepatocellular Carcinoma	low	Female	13.1505	LIVING
TCGA-ED-A82E-01	TCGA_LIHC cohort	Hepatocellular Carcinoma	low	Female	13.4136	LIVING
TCGA-ED-A8O5-01	TCGA_LIHC cohort	Hepatocellular Carcinoma	low	Female	13.3478	LIVING
TCGA-ED-A8O6-01	TCGA_LIHC cohort	Hepatocellular Carcinoma	low	Female	1.84108	DECEASED
TCGA-ED-A97K-01	TCGA_LIHC cohort	Hepatocellular Carcinoma	low	Male	0.197258	LIVING
TCGA-EP-A12J-01	TCGA_LIHC cohort	Hepatocellular Carcinoma	low	Male	18.7395	LIVING
TCGA-EP-A26S-01	TCGA_LIHC cohort	Hepatocellular Carcinoma	high	Male	19.9888	LIVING
TCGA-EP-A2KA-01	TCGA_LIHC cohort	Hepatocellular Carcinoma	high	Female	20.6135	DECEASED
TCGA-EP-A2KB-01	TCGA_LIHC cohort	Hepatocellular Carcinoma	high	Female	19.5943	DECEASED
TCGA-EP-A2KC-01	TCGA_LIHC cohort	Hepatocellular Carcinoma	high	Male	0.624651	DECEASED
TCGA-EP-A3JL-01	TCGA_LIHC cohort	Hepatocellular Carcinoma	high	Male	9.96153	LIVING
TCGA-EP-A3RK-01	TCGA_LIHC cohort	Hepatocellular Carcinoma	high	Male	11.9341	LIVING
TCGA-ES-A2HS-01	TCGA_LIHC cohort	Hepatocellular Carcinoma	high	Male	22.6189	DECEASED
TCGA-ES-A2HT-01	TCGA_LIHC cohort	Hepatocellular Carcinoma	high	Male	14.3998	DECEASED
TCGA-FV-A23B-01	TCGA_LIHC cohort	Hepatocellular Carcinoma	high	Female	60.887	DECEASED
TCGA-FV-A2QQ-01	TCGA_LIHC cohort	Hepatocellular Carcinoma	high	Male	23.9669	LIVING
TCGA-FV-A2QR-01	TCGA_LIHC cohort	Hepatocellular Carcinoma	high	Male	19.1012	DECEASED
TCGA-FV-A3I0-01	TCGA_LIHC cohort	Hepatocellular Carcinoma	high	Female	27.8791	LIVING
TCGA-FV-A3I1-01	TCGA_LIHC cohort	Hepatocellular Carcinoma	high	Female	8.12046	DECEASED
TCGA-FV-A3R2-01	TCGA_LIHC cohort	Hepatocellular Carcinoma	high	Male	6.37801	DECEASED
TCGA-FV-A3R3-01	TCGA_LIHC cohort	Hepatocellular Carcinoma	high	Female	12.0327	DECEASED
TCGA-FV-A495-01	TCGA_LIHC cohort	Hepatocellular Carcinoma	high	Female	0.0328764	LIVING
TCGA-FV-A496-01	TCGA_LIHC cohort	Hepatocellular Carcinoma	high	Female	0.328764	LIVING
TCGA-FV-A4ZP-01	TCGA_LIHC cohort	Hepatocellular Carcinoma	high	Male	81.7306	DECEASED
TCGA-FV-A4ZQ-01	TCGA_LIHC cohort	Hepatocellular Carcinoma	high	Male	0.394516	LIVING
TCGA-G3-A25S-01	TCGA_LIHC cohort	Hepatocellular Carcinoma	high	Male	13.6766	DECEASED
TCGA-G3-A25T-01	TCGA_LIHC cohort	Hepatocellular Carcinoma	high	Female	51.057	LIVING
TCGA-G3-A25U-01	TCGA_LIHC cohort	Hepatocellular Carcinoma	high	Female	53.7857	LIVING
TCGA-G3-A25V-01	TCGA_LIHC cohort	Hepatocellular Carcinoma	high	Male	28.2737	LIVING
TCGA-G3-A25W-01	TCGA_LIHC cohort	Hepatocellular Carcinoma	high	Female	30.7394	LIVING
TCGA-G3-A25Y-01	TCGA_LIHC cohort	Hepatocellular Carcinoma	high	Female	14.8601	DECEASED
TCGA-G3-A25Z-01	TCGA_LIHC cohort	Hepatocellular Carcinoma	high	Male	21.534	LIVING
TCGA-G3-A3CH-01	TCGA_LIHC cohort	Hepatocellular Carcinoma	high	Male	25.6436	LIVING
TCGA-G3-A3CI-01	TCGA_LIHC cohort	Hepatocellular Carcinoma	high	Male	5.91774	LIVING
TCGA-G3-A3CK-01	TCGA_LIHC cohort	Hepatocellular Carcinoma	high	Male	19.2327	LIVING
TCGA-G3-A5SI-01	TCGA_LIHC cohort	Hepatocellular Carcinoma	high	Male	25.249	DECEASED
TCGA-G3-A5SJ-01	TCGA_LIHC cohort	Hepatocellular Carcinoma	high	Male	22.9477	LIVING
TCGA-G3-A5SK-01	TCGA_LIHC cohort	Hepatocellular Carcinoma	high	Male	24.46	LIVING
TCGA-G3-A5SL-01	TCGA_LIHC cohort	Hepatocellular Carcinoma	high	Male	20.4162	LIVING
TCGA-G3-A5SM-01	TCGA_LIHC cohort	Hepatocellular Carcinoma	high	Male	17.0957	LIVING
TCGA-G3-A6UC-01	TCGA_LIHC cohort	Hepatocellular Carcinoma	high	Male	22.06	LIVING
TCGA-G3-A7M5-01	TCGA_LIHC cohort	Hepatocellular Carcinoma	high	Male	14.6957	LIVING
TCGA-G3-A7M6-01	TCGA_LIHC cohort	Hepatocellular Carcinoma	high	Female	20.7779	LIVING
TCGA-G3-A7M7-01	TCGA_LIHC cohort	Hepatocellular Carcinoma	high	Male	11.8684	LIVING
TCGA-G3-A7M8-01	TCGA_LIHC cohort	Hepatocellular Carcinoma	high	Male	14.1368	LIVING
TCGA-G3-A7M9-01	TCGA_LIHC cohort	Hepatocellular Carcinoma	high	Male	1.84108	DECEASED
TCGA-G3-AAUZ-01	TCGA_LIHC cohort	Hepatocellular Carcinoma	high	Male	15.7806	LIVING
TCGA-G3-AAV0-01	TCGA_LIHC cohort	Hepatocellular Carcinoma	high	Male	15.6491	LIVING
TCGA-G3-AAV1-01	TCGA_LIHC cohort	Hepatocellular Carcinoma	high	Male	11.8026	DECEASED
TCGA-G3-AAV2-01	TCGA_LIHC cohort	Hepatocellular Carcinoma	high	Male	12.23	LIVING
TCGA-G3-AAV3-01	TCGA_LIHC cohort	Hepatocellular Carcinoma	high	Female	13.5451	LIVING
TCGA-G3-AAV4-01	TCGA_LIHC cohort	Hepatocellular Carcinoma	high	Female	0.887662	DECEASED
TCGA-G3-AAV5-01	TCGA_LIHC cohort	Hepatocellular Carcinoma	high	Male	11.6382	LIVING
TCGA-G3-AAV6-01	TCGA_LIHC cohort	Hepatocellular Carcinoma	high	Female	2.13696	DECEASED
TCGA-G3-AAV7-01	TCGA_LIHC cohort	Hepatocellular Carcinoma	high	Male	11.8684	LIVING
TCGA-GJ-A3OU-01	TCGA_LIHC cohort	Hepatocellular Carcinoma	high	Male	28.8983	LIVING
TCGA-GJ-A6C0-01	TCGA_LIHC cohort	Hepatocellular Carcinoma	high	Female	1.01917	DECEASED
TCGA-GJ-A9DB-01	TCGA_LIHC cohort	Hepatocellular Carcinoma	high	Male	2.20272	DECEASED
TCGA-HP-A5MZ-01	TCGA_LIHC cohort	Hepatocellular Carcinoma	high	Male	2.99175	DECEASED
TCGA-HP-A5N0-01	TCGA_LIHC cohort	Hepatocellular Carcinoma	high	Female	37.7092	DECEASED
TCGA-K7-A5RF-01	TCGA_LIHC cohort	Hepatocellular Carcinoma	high	Male	20.745	LIVING
TCGA-K7-A5RG-01	TCGA_LIHC cohort	Hepatocellular Carcinoma	high	Male	17.0628	LIVING
TCGA-K7-A6G5-01	TCGA_LIHC cohort	Hepatocellular Carcinoma	high	Male	16.8327	LIVING
TCGA-K7-AAU7-01	TCGA_LIHC cohort	Hepatocellular Carcinoma	high	Male	11.8026	LIVING
TCGA-KR-A7K0-01	TCGA_LIHC cohort	Hepatocellular Carcinoma	high	Male	2.13696	DECEASED
TCGA-KR-A7K2-01	TCGA_LIHC cohort	Hepatocellular Carcinoma	high	Male	27.2545	LIVING
TCGA-KR-A7K7-01	TCGA_LIHC cohort	Hepatocellular Carcinoma	high	Female	31.2654	LIVING
TCGA-KR-A7K8-01	TCGA_LIHC cohort	Hepatocellular Carcinoma	high	Male	29.786	LIVING
TCGA-LG-A6GG-01	TCGA_LIHC cohort	Hepatocellular Carcinoma	high	Female	12.7231	LIVING
TCGA-LG-A9QC-01	TCGA_LIHC cohort	Hepatocellular Carcinoma	high	Male	13.9724	LIVING
TCGA-LG-A9QD-01	TCGA_LIHC cohort	Hepatocellular Carcinoma	high	Male	12.0327	LIVING
TCGA-MI-A75C-01	TCGA_LIHC cohort	Hepatocellular Carcinoma	high	Male	9.56702	LIVING
TCGA-MI-A75E-01	TCGA_LIHC cohort	Hepatocellular Carcinoma	high	Male	16.6683	LIVING
TCGA-MI-A75G-01	TCGA_LIHC cohort	Hepatocellular Carcinoma	high	Male	22.9477	LIVING
TCGA-MI-A75H-01	TCGA_LIHC cohort	Hepatocellular Carcinoma	high	Male	24.5586	LIVING
TCGA-MI-A75I-01	TCGA_LIHC cohort	Hepatocellular Carcinoma	high	Male	20.7121	LIVING
TCGA-MR-A520-01	TCGA_LIHC cohort	Hepatocellular Carcinoma	high	Male	7.52868	LIVING
TCGA-MR-A8JO-01	TCGA_LIHC cohort	Hepatocellular Carcinoma	high	Male	10.8492	LIVING
TCGA-NI-A4U2-01	TCGA_LIHC cohort	Hepatocellular Carcinoma	high	Male	58.8815	DECEASED
TCGA-NI-A8LF-01	TCGA_LIHC cohort	Hepatocellular Carcinoma	high	Male	26.2682	LIVING
TCGA-O8-A75V-01	TCGA_LIHC cohort	Hepatocellular Carcinoma	high	Male	17.6875	LIVING
TCGA-PD-A5DF-01	TCGA_LIHC cohort	Hepatocellular Carcinoma	high	Female	21.008	DECEASED
TCGA-QA-A7B7-01	TCGA_LIHC cohort	Hepatocellular Carcinoma	high	Male	3.09038	LIVING
TCGA-RC-A6M3-01	TCGA_LIHC cohort	Hepatocellular Carcinoma	high	Male	0	LIVING
TCGA-RC-A6M4-01	TCGA_LIHC cohort	Hepatocellular Carcinoma	high	Female	0.72328	LIVING
TCGA-RC-A6M5-01	TCGA_LIHC cohort	Hepatocellular Carcinoma	high	Female	0.493145	LIVING
TCGA-RC-A6M6-01	TCGA_LIHC cohort	Hepatocellular Carcinoma	high	Male	0.295887	LIVING
TCGA-RC-A7S9-01	TCGA_LIHC cohort	Hepatocellular Carcinoma	high	Female	21.0409	LIVING
TCGA-RC-A7SB-01	TCGA_LIHC cohort	Hepatocellular Carcinoma	high	Male	19.3313	LIVING
TCGA-RC-A7SF-01	TCGA_LIHC cohort	Hepatocellular Carcinoma	high	Male	19.0354	LIVING
TCGA-RC-A7SH-01	TCGA_LIHC cohort	Hepatocellular Carcinoma	high	Male	15.3861	LIVING
TCGA-RC-A7SK-01	TCGA_LIHC cohort	Hepatocellular Carcinoma	high	Male	15.5176	LIVING
TCGA-RG-A7D4-01	TCGA_LIHC cohort	Hepatocellular Carcinoma	high	Male	36.0982	LIVING
TCGA-UB-A7MA-01	TCGA_LIHC cohort	Hepatocellular Carcinoma	high	Female	27.8791	LIVING
TCGA-UB-A7MB-01	TCGA_LIHC cohort	Hepatocellular Carcinoma	high	Male	19.7587	LIVING
TCGA-UB-A7MC-01	TCGA_LIHC cohort	Hepatocellular Carcinoma	high	Male	16.4382	LIVING
TCGA-UB-A7MD-01	TCGA_LIHC cohort	Hepatocellular Carcinoma	high	Male	1.70957	DECEASED
TCGA-UB-A7ME-01	TCGA_LIHC cohort	Hepatocellular Carcinoma	high	Male	15.9779	LIVING
TCGA-UB-A7MF-01	TCGA_LIHC cohort	Hepatocellular Carcinoma	high	Male	7.03554	DECEASED
TCGA-UB-AA0U-01	TCGA_LIHC cohort	Hepatocellular Carcinoma	high	Male	10.7506	LIVING
TCGA-UB-AA0V-01	TCGA_LIHC cohort	Hepatocellular Carcinoma	high	Female	10.3232	LIVING
TCGA-WJ-A86L-01	TCGA_LIHC cohort	Hepatocellular Carcinoma	high	Female	11.3423	LIVING
TCGA-WQ-A9G7-01	TCGA_LIHC cohort	Hepatocellular Carcinoma	high	Female	0.986291	LIVING
TCGA-WQ-AB4B-01	TCGA_LIHC cohort	Hepatocellular Carcinoma	high	Male	12.9862	LIVING
TCGA-WX-AA44-01	TCGA_LIHC cohort	Hepatocellular Carcinoma	high	Female	20.219	LIVING
TCGA-WX-AA46-01	TCGA_LIHC cohort	Hepatocellular Carcinoma	high	Male	24.8545	LIVING
TCGA-WX-AA47-01	TCGA_LIHC cohort	Hepatocellular Carcinoma	high	Female	18.2793	DECEASED
TCGA-XR-A8TD-01	TCGA_LIHC cohort	Hepatocellular Carcinoma	high	Female	33.8626	LIVING
TCGA-XR-A8TE-01	TCGA_LIHC cohort	Hepatocellular Carcinoma	high	Male	30.4106	LIVING
TCGA-XR-A8TF-01	TCGA_LIHC cohort	Hepatocellular Carcinoma	high	Male	22.7833	DECEASED
TCGA-XR-A8TG-01	TCGA_LIHC cohort	Hepatocellular Carcinoma	high	Male	29.523	LIVING
TCGA-YA-A8S7-01	TCGA_LIHC cohort	Hepatocellular Carcinoma	high	Male	13.5451	DECEASED
TCGA-ZP-A9CV-01	TCGA_LIHC cohort	Hepatocellular Carcinoma	high	Male	35.7695	DECEASED
TCGA-ZP-A9CY-01	TCGA_LIHC cohort	Hepatocellular Carcinoma	high	Female	25.7093	LIVING
TCGA-ZP-A9CZ-01	TCGA_LIHC cohort	Hepatocellular Carcinoma	high	Male	23.2107	LIVING
TCGA-ZP-A9D0-01	TCGA_LIHC cohort	Hepatocellular Carcinoma	high	Female	35.8681	LIVING
TCGA-ZP-A9D1-01	TCGA_LIHC cohort	Hepatocellular Carcinoma	high	Female	0.690403	LIVING
TCGA-ZP-A9D2-01	TCGA_LIHC cohort	Hepatocellular Carcinoma	high	Male	25.1504	DECEASED
TCGA-ZP-A9D4-01	TCGA_LIHC cohort	Hepatocellular Carcinoma	high	Female	12.9862	LIVING
TCGA-ZS-A9CD-01	TCGA_LIHC cohort	Hepatocellular Carcinoma	high	Male	45.5666	DECEASED
TCGA-ZS-A9CE-01	TCGA_LIHC cohort	Hepatocellular Carcinoma	high	Female	40.7996	LIVING
TCGA-ZS-A9CF-01	TCGA_LIHC cohort	Hepatocellular Carcinoma	high	Male	79.2978	LIVING
TCGA-ZS-A9CG-01	TCGA_LIHC cohort	Hepatocellular Carcinoma	high	Male	11.2108	LIVING
P-0000114-T02-IM3	Lowery et al. (PMID: 29848569)	Intrahepatic cholangiocarcinoma	low	Female	15.16	DECEASED
P-0000154-T01-IM3	Lowery et al. (PMID: 29848569)	Intrahepatic cholangiocarcinoma	low	Male	23.145	DECEASED
P-0000159-T01-IM3	Lowery et al. (PMID: 29848569)	Intrahepatic cholangiocarcinoma	low	Female	18.773	DECEASED
P-0000189-T01-IM3	Lowery et al. (PMID: 29848569)	Intrahepatic cholangiocarcinoma	low	Male	44.416	DECEASED
P-0000192-T02-IM3	Lowery et al. (PMID: 29848569)	Intrahepatic cholangiocarcinoma	low	Male	111.222	DECEASED
P-0000238-T01-IM3	Lowery et al. (PMID: 29848569)	Intrahepatic cholangiocarcinoma	low	Male	134.794	LIVING
P-0000298-T01-IM3	Lowery et al. (PMID: 29848569)	Intrahepatic cholangiocarcinoma	low	Male	52.636	LIVING
P-0000327-T01-IM3	Lowery et al. (PMID: 29848569)	Intrahepatic cholangiocarcinoma	low	Male	16.899	DECEASED
P-0000328-T01-IM3	Lowery et al. (PMID: 29848569)	Intrahepatic cholangiocarcinoma	low	Male	68.581	LIVING
P-0000362-T01-IM3	Lowery et al. (PMID: 29848569)	Intrahepatic cholangiocarcinoma	low	Female	13.216	DECEASED
P-0000402-T01-IM3	Lowery et al. (PMID: 29848569)	Intrahepatic cholangiocarcinoma	low	Female	178.783	DECEASED
P-0000637-T01-IM3	Lowery et al. (PMID: 29848569)	Intrahepatic cholangiocarcinoma	low	Female	37.611	LIVING
P-0000643-T01-IM3	Lowery et al. (PMID: 29848569)	Intrahepatic cholangiocarcinoma	low	Female	48.394	LIVING
P-0000644-T01-IM3	Lowery et al. (PMID: 29848569)	Intrahepatic cholangiocarcinoma	low	Female	24.723	DECEASED
P-0000766-T01-IM3	Lowery et al. (PMID: 29848569)	Intrahepatic cholangiocarcinoma	low	Male	33.962	DECEASED
P-0001185-T01-IM3	Lowery et al. (PMID: 29848569)	Intrahepatic cholangiocarcinoma	high	Male	11.704	DECEASED
P-0001359-T01-IM3	Lowery et al. (PMID: 29848569)	Intrahepatic cholangiocarcinoma	low	Female	254.235	DECEASED
P-0001403-T01-IM3	Lowery et al. (PMID: 29848569)	Intrahepatic cholangiocarcinoma	low	Female	61.907	LIVING
P-0001539-T01-IM3	Lowery et al. (PMID: 29848569)	Intrahepatic cholangiocarcinoma	low	Female	142.093	DECEASED
P-0001638-T01-IM3	Lowery et al. (PMID: 29848569)	Intrahepatic cholangiocarcinoma	low	Female	12.197	DECEASED
P-0001858-T01-IM3	Lowery et al. (PMID: 29848569)	Intrahepatic cholangiocarcinoma	low	Female	81.205	DECEASED
P-0001933-T01-IM3	Lowery et al. (PMID: 29848569)	Intrahepatic cholangiocarcinoma	low	Female	32.153	DECEASED
P-0002059-T01-IM3	Lowery et al. (PMID: 29848569)	Intrahepatic cholangiocarcinoma	low	Male	41.194	DECEASED
P-0002064-T01-IM3	Lowery et al. (PMID: 29848569)	Intrahepatic cholangiocarcinoma	low	Female	88.011	LIVING
P-0002135-T01-IM3	Lowery et al. (PMID: 29848569)	Intrahepatic cholangiocarcinoma	low	Female	76.866	DECEASED
P-0002143-T01-IM3	Lowery et al. (PMID: 29848569)	Intrahepatic cholangiocarcinoma	low	Female	52.899	DECEASED
P-0002213-T01-IM3	Lowery et al. (PMID: 29848569)	Intrahepatic cholangiocarcinoma	high	Female	10.027	DECEASED
P-0002286-T01-IM3	Lowery et al. (PMID: 29848569)	Intrahepatic cholangiocarcinoma	low	Female	17.918	DECEASED
P-0002906-T01-IM3	Lowery et al. (PMID: 29848569)	Intrahepatic cholangiocarcinoma	high	Female	13.578	DECEASED
P-0002937-T01-IM3	Lowery et al. (PMID: 29848569)	Intrahepatic cholangiocarcinoma	low	Male	13.644	DECEASED
P-0003160-T01-IM5	Lowery et al. (PMID: 29848569)	Intrahepatic cholangiocarcinoma	high	Male	37.611	LIVING
P-0003177-T01-IM5	Lowery et al. (PMID: 29848569)	Intrahepatic cholangiocarcinoma	low	Female	44.416	DECEASED
P-0003478-T01-IM5	Lowery et al. (PMID: 29848569)	Intrahepatic cholangiocarcinoma	low	Female	1.973	DECEASED
P-0003590-T01-IM5	Lowery et al. (PMID: 29848569)	Intrahepatic cholangiocarcinoma	low	Male	52.767	DECEASED
P-0003701-T01-IM5	Lowery et al. (PMID: 29848569)	Intrahepatic cholangiocarcinoma	low	Male	14.137	DECEASED
P-0003795-T01-IM5	Lowery et al. (PMID: 29848569)	Intrahepatic cholangiocarcinoma	high	Female	21.699	DECEASED
P-0003812-T01-IM5	Lowery et al. (PMID: 29848569)	Intrahepatic cholangiocarcinoma	high	Female	26.663	DECEASED
P-0003938-T01-IM5	Lowery et al. (PMID: 29848569)	Intrahepatic cholangiocarcinoma	high	Female	21.764	DECEASED
P-0003946-T01-IM3	Lowery et al. (PMID: 29848569)	Intrahepatic cholangiocarcinoma	low	Male	111.156	LIVING
P-0004080-T01-IM5	Lowery et al. (PMID: 29848569)	Intrahepatic cholangiocarcinoma	low	Male	206.071	LIVING
P-0004547-T01-IM5	Lowery et al. (PMID: 29848569)	Intrahepatic cholangiocarcinoma	low	Male	27.715	LIVING
P-0005000-T01-IM5	Lowery et al. (PMID: 29848569)	Intrahepatic cholangiocarcinoma	low	Female	65.556	DECEASED
P-0005112-T01-IM5	Lowery et al. (PMID: 29848569)	Intrahepatic cholangiocarcinoma	low	Female	42.312	LIVING
P-0005140-T01-IM5	Lowery et al. (PMID: 29848569)	Intrahepatic cholangiocarcinoma	low	Male	25.841	DECEASED
P-0005161-T01-IM5	Lowery et al. (PMID: 29848569)	Intrahepatic cholangiocarcinoma	low	Female	27.551	DECEASED
P-0005255-T01-IM5	Lowery et al. (PMID: 29848569)	Intrahepatic cholangiocarcinoma	low	Female	15.058	LIVING
P-0005291-T01-IM5	Lowery et al. (PMID: 29848569)	Intrahepatic cholangiocarcinoma	low	Male	5.753	DECEASED
P-0005520-T01-IM5	Lowery et al. (PMID: 29848569)	Intrahepatic cholangiocarcinoma	low	Male	188.679	DECEASED
P-0005561-T01-IM5	Lowery et al. (PMID: 29848569)	Intrahepatic cholangiocarcinoma	low	Female	36.921	LIVING
P-0005835-T01-IM5	Lowery et al. (PMID: 29848569)	Intrahepatic cholangiocarcinoma	high	Female	21.567	DECEASED
P-0006083-T01-IM5	Lowery et al. (PMID: 29848569)	Intrahepatic cholangiocarcinoma	low	Male	9.403	LIVING
P-0006242-T01-IM5	Lowery et al. (PMID: 29848569)	Intrahepatic cholangiocarcinoma	low	Female	38.729	LIVING
P-0006244-T01-IM5	Lowery et al. (PMID: 29848569)	Intrahepatic cholangiocarcinoma	low	Female	27.452	DECEASED
P-0006353-T01-IM5	Lowery et al. (PMID: 29848569)	Intrahepatic cholangiocarcinoma	low	Female	4.471	DECEASED
P-0006450-T01-IM5	Lowery et al. (PMID: 29848569)	Intrahepatic cholangiocarcinoma	high	Female	321.337	DECEASED
P-0006553-T01-IM5	Lowery et al. (PMID: 29848569)	Intrahepatic cholangiocarcinoma	high	Female	176.548	DECEASED
P-0006583-T01-IM5	Lowery et al. (PMID: 29848569)	Intrahepatic cholangiocarcinoma	high	Female	448.668	DECEASED
P-0006795-T01-IM5	Lowery et al. (PMID: 29848569)	Intrahepatic cholangiocarcinoma	high	Male	147.189	LIVING
P-0006871-T01-IM5	Lowery et al. (PMID: 29848569)	Intrahepatic cholangiocarcinoma	low	Male	6.871	DECEASED
P-0007016-T01-IM5	Lowery et al. (PMID: 29848569)	Intrahepatic cholangiocarcinoma	low	Female	44.975	LIVING
P-0007205-T01-IM5	Lowery et al. (PMID: 29848569)	Intrahepatic cholangiocarcinoma	low	Male	8.712	DECEASED
P-0007213-T01-IM5	Lowery et al. (PMID: 29848569)	Intrahepatic cholangiocarcinoma	low	Male	10.455	DECEASED
P-0007275-T01-IM5	Lowery et al. (PMID: 29848569)	Intrahepatic cholangiocarcinoma	low	Male	10.784	LIVING
P-0007417-T01-IM5	Lowery et al. (PMID: 29848569)	Intrahepatic cholangiocarcinoma	low	Male	171.945	DECEASED
P-0007510-T01-IM5	Lowery et al. (PMID: 29848569)	Intrahepatic cholangiocarcinoma	low	Female	42.575	LIVING
P-0007520-T01-IM5	Lowery et al. (PMID: 29848569)	Intrahepatic cholangiocarcinoma	low	Female	27.682	DECEASED
P-0007599-T01-IM5	Lowery et al. (PMID: 29848569)	Intrahepatic cholangiocarcinoma	low	Male	6.411	DECEASED
P-0007668-T01-IM5	Lowery et al. (PMID: 29848569)	Intrahepatic cholangiocarcinoma	low	Female	104.581	DECEASED
P-0007782-T01-IM5	Lowery et al. (PMID: 29848569)	Intrahepatic cholangiocarcinoma	high	Male	183.386	DECEASED
P-0008020-T01-IM5	Lowery et al. (PMID: 29848569)	Intrahepatic cholangiocarcinoma	low	Male	8.153	DECEASED
P-0008146-T01-IM5	Lowery et al. (PMID: 29848569)	Intrahepatic cholangiocarcinoma	low	Female	3.912	LIVING
P-0008182-T01-IM5	Lowery et al. (PMID: 29848569)	Intrahepatic cholangiocarcinoma	low	Male	5.655	DECEASED
P-0008237-T01-IM5	Lowery et al. (PMID: 29848569)	Intrahepatic cholangiocarcinoma	low	Female	169.775	DECEASED
P-0008287-T01-IM5	Lowery et al. (PMID: 29848569)	Intrahepatic cholangiocarcinoma	low	Female	3.649	LIVING
P-0008648-T01-IM5	Lowery et al. (PMID: 29848569)	Intrahepatic cholangiocarcinoma	low	Male	5.293	DECEASED
P-0008684-T01-IM5	Lowery et al. (PMID: 29848569)	Intrahepatic cholangiocarcinoma	low	Female	21.797	DECEASED
P-0009191-T01-IM5	Lowery et al. (PMID: 29848569)	Intrahepatic cholangiocarcinoma	high	Female	17.721	DECEASED
P-0009513-T01-IM5	Lowery et al. (PMID: 29848569)	Intrahepatic cholangiocarcinoma	low	Male	84.953	DECEASED
P-0009523-T01-IM5	Lowery et al. (PMID: 29848569)	Intrahepatic cholangiocarcinoma	high	Male	18.608	DECEASED
P-0009596-T01-IM5	Lowery et al. (PMID: 29848569)	Intrahepatic cholangiocarcinoma	low	Female	38.137	LIVING
P-0009611-T01-IM5	Lowery et al. (PMID: 29848569)	Intrahepatic cholangiocarcinoma	low	Male	536.975	LIVING
P-0009825-T01-IM5	Lowery et al. (PMID: 29848569)	Intrahepatic cholangiocarcinoma	low	Male	39.584	LIVING
P-0009961-T01-IM5	Lowery et al. (PMID: 29848569)	Intrahepatic cholangiocarcinoma	low	Female	6.082	LIVING
P-0010070-T01-IM5	Lowery et al. (PMID: 29848569)	Intrahepatic cholangiocarcinoma	low	Male	101.227	DECEASED
P-0010299-T01-IM5	Lowery et al. (PMID: 29848569)	Intrahepatic cholangiocarcinoma	low	Male	8.548	DECEASED
P-0010331-T01-IM5	Lowery et al. (PMID: 29848569)	Intrahepatic cholangiocarcinoma	low	Female	33.863	LIVING
P-0010574-T01-IM5	Lowery et al. (PMID: 29848569)	Intrahepatic cholangiocarcinoma	low	Male	11.342	DECEASED
P-0010615-T01-IM5	Lowery et al. (PMID: 29848569)	Intrahepatic cholangiocarcinoma	low	Male	7.2	DECEASED
P-0010701-T01-IM5	Lowery et al. (PMID: 29848569)	Intrahepatic cholangiocarcinoma	high	Male	12.362	DECEASED
P-0010723-T01-IM5	Lowery et al. (PMID: 29848569)	Intrahepatic cholangiocarcinoma	low	Male	9.337	LIVING
P-0010733-T01-IM5	Lowery et al. (PMID: 29848569)	Intrahepatic cholangiocarcinoma	low	Female	12.888	LIVING
P-0010761-T01-IM5	Lowery et al. (PMID: 29848569)	Intrahepatic cholangiocarcinoma	low	Male	38.893	DECEASED
P-0010851-T01-IM5	Lowery et al. (PMID: 29848569)	Intrahepatic cholangiocarcinoma	low	Female	27.551	LIVING
P-0011032-T01-IM5	Lowery et al. (PMID: 29848569)	Intrahepatic cholangiocarcinoma	low	Male	4.175	DECEASED
P-0011050-T01-IM5	Lowery et al. (PMID: 29848569)	Intrahepatic cholangiocarcinoma	low	Female	57.205	DECEASED
P-0011076-T01-IM5	Lowery et al. (PMID: 29848569)	Intrahepatic cholangiocarcinoma	low	Female	69.764	DECEASED
P-0011104-T01-IM5	Lowery et al. (PMID: 29848569)	Intrahepatic cholangiocarcinoma	low	Female	40.899	LIVING
P-0011240-T01-IM5	Lowery et al. (PMID: 29848569)	Intrahepatic cholangiocarcinoma	high	Male	34.652	LIVING
P-0011394-T01-IM5	Lowery et al. (PMID: 29848569)	Intrahepatic cholangiocarcinoma	low	Male	2.334	LIVING
P-0011416-T01-IM5	Lowery et al. (PMID: 29848569)	Intrahepatic cholangiocarcinoma	low	Male	117.37	LIVING
P-0011516-T01-IM5	Lowery et al. (PMID: 29848569)	Intrahepatic cholangiocarcinoma	low	Female	20.121	LIVING
P-0011556-T01-IM5	Lowery et al. (PMID: 29848569)	Intrahepatic cholangiocarcinoma	low	Female	26.531	DECEASED
P-0011566-T01-IM5	Lowery et al. (PMID: 29848569)	Intrahepatic cholangiocarcinoma	low	Female	17.392	DECEASED
P-0012003-T01-IM5	Lowery et al. (PMID: 29848569)	Intrahepatic cholangiocarcinoma	low	Male	7.463	LIVING
P-0012155-T01-IM5	Lowery et al. (PMID: 29848569)	Intrahepatic cholangiocarcinoma	high	Male	11.277	DECEASED
P-0012423-T01-IM5	Lowery et al. (PMID: 29848569)	Intrahepatic cholangiocarcinoma	low	Male	37.874	DECEASED
P-0012538-T01-IM5	Lowery et al. (PMID: 29848569)	Intrahepatic cholangiocarcinoma	low	Female	14.203	LIVING
TCGA-3X-AAV9-01	TCGA_CHOL cohort	Intrahepatic cholangiocarcinoma	low	Male	11.14	DECEASED
TCGA-3X-AAVA-01	TCGA_CHOL cohort	Intrahepatic cholangiocarcinoma	low	Female	14.62	DECEASED
TCGA-3X-AAVE-01	TCGA_CHOL cohort	Intrahepatic cholangiocarcinoma	low	Male	6.67	LIVING
TCGA-4G-AAZO-01	TCGA_CHOL cohort	Intrahepatic cholangiocarcinoma	low	Female	20.01	LIVING
TCGA-4G-AAZT-01	TCGA_CHOL cohort	Intrahepatic cholangiocarcinoma	low	Male	6.77	LIVING
TCGA-W5-AA2G-01	TCGA_CHOL cohort	Intrahepatic cholangiocarcinoma	low	Female	64.91	LIVING
TCGA-W5-AA2I-01	TCGA_CHOL cohort	Intrahepatic cholangiocarcinoma	high	Male	63.7	DECEASED
TCGA-W5-AA2O-01	TCGA_CHOL cohort	Intrahepatic cholangiocarcinoma	low	Male	21.02	DECEASED
TCGA-W5-AA2Q-01	TCGA_CHOL cohort	Intrahepatic cholangiocarcinoma	low	Male	1.64	LIVING
TCGA-W5-AA2R-01	TCGA_CHOL cohort	Intrahepatic cholangiocarcinoma	low	Female	48.78	LIVING
TCGA-W5-AA2T-01	TCGA_CHOL cohort	Intrahepatic cholangiocarcinoma	low	Female	40.08	DECEASED
TCGA-W5-AA2U-01	TCGA_CHOL cohort	Intrahepatic cholangiocarcinoma	low	Female	20.6	DECEASED
TCGA-W5-AA2W-01	TCGA_CHOL cohort	Intrahepatic cholangiocarcinoma	low	Female	30.35	DECEASED
TCGA-W5-AA2Z-01	TCGA_CHOL cohort	Intrahepatic cholangiocarcinoma	low	Female	5.09	LIVING
TCGA-W5-AA30-01	TCGA_CHOL cohort	Intrahepatic cholangiocarcinoma	low	Male	35.45	LIVING
TCGA-W5-AA31-01	TCGA_CHOL cohort	Intrahepatic cholangiocarcinoma	low	Male	0.33	LIVING
TCGA-W5-AA33-01	TCGA_CHOL cohort	Intrahepatic cholangiocarcinoma	low	Male	35.15	LIVING
TCGA-W5-AA38-01	TCGA_CHOL cohort	Intrahepatic cholangiocarcinoma	low	Female	31.67	LIVING
TCGA-W5-AA39-01	TCGA_CHOL cohort	Intrahepatic cholangiocarcinoma	high	Male	5.58	DECEASED
TCGA-W6-AA0S-01	TCGA_CHOL cohort	Intrahepatic cholangiocarcinoma	low	Female	11.56	LIVING
TCGA-WD-A7RX-01	TCGA_CHOL cohort	Intrahepatic cholangiocarcinoma	low	Female	0.69	DECEASED
TCGA-ZH-A8Y1-01	TCGA_CHOL cohort	Intrahepatic cholangiocarcinoma	low	Female	12.65	DECEASED
TCGA-ZH-A8Y2-01	TCGA_CHOL cohort	Intrahepatic cholangiocarcinoma	high	Female	23.03	DECEASED
TCGA-ZH-A8Y4-01	TCGA_CHOL cohort	Intrahepatic cholangiocarcinoma	low	Male	24.34	DECEASED
TCGA-ZH-A8Y5-01	TCGA_CHOL cohort	Intrahepatic cholangiocarcinoma	high	Male	23.23	LIVING
TCGA-ZH-A8Y6-01	TCGA_CHOL cohort	Intrahepatic cholangiocarcinoma	low	Female	3.78	LIVING
TCGA-ZH-A8Y8-01	TCGA_CHOL cohort	Intrahepatic cholangiocarcinoma	low	Male	3.42	LIVING
TCGA-ZU-A8S4-01	TCGA_CHOL cohort	Intrahepatic cholangiocarcinoma	high	Male	3.22	DECEASED
SCB-MERiC-0001-C475b	Ng et al. (PMID: 35508466)	Hepatocellular Carcinoma	low	Male	16	DECEASED
SCB-MERiC-0002-C278b	Ng et al. (PMID: 35508466)	Hepatocellular Carcinoma	high	Male	20	DECEASED
SCB-MERiC-0003-C710	Ng et al. (PMID: 35508466)	Hepatocellular Carcinoma	high	Male	14	LIVING
SCB-MERiC-0004-C457b	Ng et al. (PMID: 35508466)	Hepatocellular Carcinoma	low	Male	67	LIVING
SCB-MERiC-0005-B756	Ng et al. (PMID: 35508466)	Hepatocellular Carcinoma	low	Male	0	DECEASED
SCB-MERiC-0006-C086b	Ng et al. (PMID: 35508466)	Hepatocellular Carcinoma	high	Male	79	DECEASED
SCB-MERiC-0007-B904b	Ng et al. (PMID: 35508466)	Hepatocellular Carcinoma	low	Male	51	DECEASED
SCB-MERiC-0008-C892	Ng et al. (PMID: 35508466)	Hepatocellular Carcinoma	high	Female	44	LIVING
SCB-MERiC-0009-C798	Ng et al. (PMID: 35508466)	Hepatocellular Carcinoma	high	Male	1	DECEASED
SCB-MERiC-0010-D336	Ng et al. (PMID: 35508466)	Hepatocellular Carcinoma	low	Male	34	LIVING
SCB-MERiC-0011-B800bv2	Ng et al. (PMID: 35508466)	Hepatocellular Carcinoma	low	Male	6	DECEASED
SCB-MERiC-0012-C543	Ng et al. (PMID: 35508466)	Hepatocellular Carcinoma	low	Male	63	LIVING
SCB-MERiC-0013-B039b	Ng et al. (PMID: 35508466)	Hepatocellular Carcinoma	high	Male	136	LIVING
SCB-MERiC-0014-D373	Ng et al. (PMID: 35508466)	Hepatocellular Carcinoma	high	Female	9	DECEASED
SCB-MERiC-0015-C769	Ng et al. (PMID: 35508466)	Hepatocellular Carcinoma	low	Male	7	DECEASED
SCB-MERiC-0016-B166b	Ng et al. (PMID: 35508466)	Hepatocellular Carcinoma	low	Male	2	DECEASED
SCB-MERiC-0017-C272b	Ng et al. (PMID: 35508466)	Hepatocellular Carcinoma	high	Female	36	DECEASED
SCB-MERiC-0018-D158	Ng et al. (PMID: 35508466)	Hepatocellular Carcinoma	high	Female	10	DECEASED
SCB-MERiC-0019-C951	Ng et al. (PMID: 35508466)	Hepatocellular Carcinoma	high	Female	4	DECEASED
SCB-MERiC-0020-C133c	Ng et al. (PMID: 35508466)	Hepatocellular Carcinoma	low	Male	4	DECEASED
SCB-MERiC-0021-C255b	Ng et al. (PMID: 35508466)	Hepatocellular Carcinoma	high	Male	16	LIVING
SCB-MERiC-0022-A915b	Ng et al. (PMID: 35508466)	Hepatocellular Carcinoma	low	Male	10	DECEASED
SCB-MERiC-0023-B809bv2	Ng et al. (PMID: 35508466)	Hepatocellular Carcinoma	low	Male	7	DECEASED
SCB-MERiC-0024-D202	Ng et al. (PMID: 35508466)	Hepatocellular Carcinoma	low	Male	27	DECEASED
SCB-MERiC-0025-C359b	Ng et al. (PMID: 35508466)	Hepatocellular Carcinoma	high	Male	7	DECEASED
SCB-MERiC-0026-A879b	Ng et al. (PMID: 35508466)	Hepatocellular Carcinoma	high	Male	3	DECEASED
SCB-MERiC-0027-C335b	Ng et al. (PMID: 35508466)	Hepatocellular Carcinoma	high	Female	36	DECEASED
SCB-MERiC-0028-C284b	Ng et al. (PMID: 35508466)	Hepatocellular Carcinoma	high	Male	1	DECEASED
SCB-MERiC-0029-C078b	Ng et al. (PMID: 35508466)	Hepatocellular Carcinoma	high	Female	33	DECEASED
SCB-MERiC-0030-D067	Ng et al. (PMID: 35508466)	Hepatocellular Carcinoma	low	Male	12	DECEASED
SCB-MERiC-0031-B889b	Ng et al. (PMID: 35508466)	Hepatocellular Carcinoma	low	Male	9	DECEASED
SCB-MERiC-0032-C225b	Ng et al. (PMID: 35508466)	Hepatocellular Carcinoma	high	Male	52	DECEASED
SCB-MERiC-0033-D565	Ng et al. (PMID: 35508466)	Hepatocellular Carcinoma	low	Male	2	DECEASED
SCB-MERiC-0034-C227b	Ng et al. (PMID: 35508466)	Hepatocellular Carcinoma	high	Male	48	DECEASED
SCB-MERiC-0035-D016	Ng et al. (PMID: 35508466)	Hepatocellular Carcinoma	low	Male	4	DECEASED
SCB-MERiC-0036-D503	Ng et al. (PMID: 35508466)	Hepatocellular Carcinoma	low	Male	29	LIVING
SCB-MERiC-0037-D433	Ng et al. (PMID: 35508466)	Hepatocellular Carcinoma	high	Male	1	DECEASED
SCB-MERiC-0038-C452b	Ng et al. (PMID: 35508466)	Hepatocellular Carcinoma	low	Male	4	DECEASED
SCB-MERiC-0039-B021b	Ng et al. (PMID: 35508466)	Hepatocellular Carcinoma	low	Male	94	DECEASED
SCB-MERiC-0040-D403	Ng et al. (PMID: 35508466)	Hepatocellular Carcinoma	low	Male	22	LIVING
SCB-MERiC-0041-C605	Ng et al. (PMID: 35508466)	Hepatocellular Carcinoma	low	Male	28	LIVING
SCB-MERiC-0042-C129b	Ng et al. (PMID: 35508466)	Hepatocellular Carcinoma	low	Male	83	LIVING
SCB-MERiC-0043-C795	Ng et al. (PMID: 35508466)	Hepatocellular Carcinoma	low	Male	20	DECEASED
SCB-MERiC-0044-B808b	Ng et al. (PMID: 35508466)	Hepatocellular Carcinoma	low	Male	1	DECEASED
SCB-MERiC-0045-C964	Ng et al. (PMID: 35508466)	Hepatocellular Carcinoma	low	Male	2	DECEASED
SCB-MERiC-0046-C563	Ng et al. (PMID: 35508466)	Hepatocellular Carcinoma	low	Male	36	DECEASED
SCB-MERiC-0047-B760bv2	Ng et al. (PMID: 35508466)	Hepatocellular Carcinoma	high	Male	49	DECEASED
SCB-MERiC-0048-D063	Ng et al. (PMID: 35508466)	Hepatocellular Carcinoma	low	Male	15	DECEASED
SCB-MERiC-0049-C346b	Ng et al. (PMID: 35508466)	Hepatocellular Carcinoma	low	Male	72	LIVING
SCB-MERiC-0050-B804b	Ng et al. (PMID: 35508466)	Hepatocellular Carcinoma	low	Male	20	DECEASED
SCB-MERiC-0051-D122	Ng et al. (PMID: 35508466)	Hepatocellular Carcinoma	low	Male	6	DECEASED
SCB-MERiC-0052-C613	Ng et al. (PMID: 35508466)	Hepatocellular Carcinoma	low	Male	44	LIVING
SCB-MERiC-0053-B719b	Ng et al. (PMID: 35508466)	Hepatocellular Carcinoma	high	Male	7	DECEASED
SCB-MERiC-0054-C477b	Ng et al. (PMID: 35508466)	Hepatocellular Carcinoma	low	Male	66	LIVING
SCB-MERiC-0055-B983b	Ng et al. (PMID: 35508466)	Hepatocellular Carcinoma	high	Male	16	DECEASED
SCB-MERiC-0056-B322b	Ng et al. (PMID: 35508466)	Hepatocellular Carcinoma	low	Male	96	DECEASED
SCB-MERiC-0057-B712b	Ng et al. (PMID: 35508466)	Hepatocellular Carcinoma	low	Male	4	DECEASED
SCB-MERiC-0058-B671b	Ng et al. (PMID: 35508466)	Hepatocellular Carcinoma	low	Male	18	LIVING
SCB-MERiC-0059-D610	Ng et al. (PMID: 35508466)	Hepatocellular Carcinoma	low	Male	2	DECEASED
SCB-MERiC-0060-B984b	Ng et al. (PMID: 35508466)	Hepatocellular Carcinoma	low	Male	55	DECEASED
SCB-MERiC-0061-C355b	Ng et al. (PMID: 35508466)	Hepatocellular Carcinoma	low	Male	25	DECEASED
SCB-MERiC-0062-B766b	Ng et al. (PMID: 35508466)	Hepatocellular Carcinoma	low	Female	18	DECEASED
SCB-MERiC-0063-C532	Ng et al. (PMID: 35508466)	Hepatocellular Carcinoma	low	Female	13	DECEASED
SCB-MERiC-0064-C495	Ng et al. (PMID: 35508466)	Hepatocellular Carcinoma	high	Male	0	DECEASED
SCB-MERiC-0065-B077b	Ng et al. (PMID: 35508466)	Hepatocellular Carcinoma	high	Male	8	DECEASED
SCB-MERiC-0066-C628	Ng et al. (PMID: 35508466)	Hepatocellular Carcinoma	low	Female	0	DECEASED
SCB-MERiC-0067-B955b	Ng et al. (PMID: 35508466)	Hepatocellular Carcinoma	low	Female	61	DECEASED
SCB-MERiC-0068-C513	Ng et al. (PMID: 35508466)	Hepatocellular Carcinoma	low	Male	5	DECEASED
SCB-MERiC-0069-C116b	Ng et al. (PMID: 35508466)	Hepatocellular Carcinoma	low	Male	15	DECEASED
SCB-MERiC-0070-C975	Ng et al. (PMID: 35508466)	Hepatocellular Carcinoma	high	Male	6	DECEASED
SCB-MERiC-0071-D051	Ng et al. (PMID: 35508466)	Hepatocellular Carcinoma	low	Male	26	DECEASED
SCB-MERiC-0072-B062b	Ng et al. (PMID: 35508466)	Hepatocellular Carcinoma	low	Female	0	LIVING
SCB-MERiC-0073-C696	Ng et al. (PMID: 35508466)	Hepatocellular Carcinoma	low	Male	30	DECEASED
SCB-MERiC-0074-D455	Ng et al. (PMID: 35508466)	Hepatocellular Carcinoma	low	Male	2	DECEASED
SCB-MERiC-0075-D045	Ng et al. (PMID: 35508466)	Hepatocellular Carcinoma	high	Male	42	LIVING
SCB-MERiC-0076-C065b	Ng et al. (PMID: 35508466)	Hepatocellular Carcinoma	low	Male	68	DECEASED
SCB-MERiC-0077-B554b	Ng et al. (PMID: 35508466)	Hepatocellular Carcinoma	low	Male	19	DECEASED
SCB-MERiC-0078-B568b	Ng et al. (PMID: 35508466)	Hepatocellular Carcinoma	low	Male	32	DECEASED
SCB-MERiC-0079-C851	Ng et al. (PMID: 35508466)	Hepatocellular Carcinoma	high	Male	0	DECEASED
SCB-MERiC-0080-C677	Ng et al. (PMID: 35508466)	Hepatocellular Carcinoma	high	Female	0	DECEASED
SCB-MERiC-0081-B702b	Ng et al. (PMID: 35508466)	Hepatocellular Carcinoma	high	Male	15	DECEASED
SCB-MERiC-0082-D359	Ng et al. (PMID: 35508466)	Hepatocellular Carcinoma	high	Male	6	DECEASED
SCB-MERiC-0083-C638	Ng et al. (PMID: 35508466)	Hepatocellular Carcinoma	low	Male	42	DECEASED
SCB-MERiC-0084-B741b	Ng et al. (PMID: 35508466)	Hepatocellular Carcinoma	low	Male	21	DECEASED
SCB-MERiC-0085-B744b	Ng et al. (PMID: 35508466)	Hepatocellular Carcinoma	low	Male	28	DECEASED
SCB-MERiC-0086-B763b	Ng et al. (PMID: 35508466)	Hepatocellular Carcinoma	high	Male	12	DECEASED
SCB-MERiC-0087-B854b	Ng et al. (PMID: 35508466)	Hepatocellular Carcinoma	low	Male	3	DECEASED
SCB-MERiC-0088-D156	Ng et al. (PMID: 35508466)	Hepatocellular Carcinoma	low	Male	1	LIVING
SCB-MERiC-0089-C006c	Ng et al. (PMID: 35508466)	Hepatocellular Carcinoma	high	Male	1	DECEASED
SCB-MERiC-0090-C015b	Ng et al. (PMID: 35508466)	Hepatocellular Carcinoma	high	Male	0	LIVING
SCB-MERiC-0091-C508	Ng et al. (PMID: 35508466)	Hepatocellular Carcinoma	low	Male	62	LIVING
SCB-MERiC-0092-C052b	Ng et al. (PMID: 35508466)	Hepatocellular Carcinoma	low	Male	51	DECEASED
SCB-MERiC-0093-C316b	Ng et al. (PMID: 35508466)	Hepatocellular Carcinoma	low	Female	12	DECEASED
SCB-MERiC-0094-D135	Ng et al. (PMID: 35508466)	Hepatocellular Carcinoma	low	Male	2	DECEASED
SCB-MERiC-0095-C100b	Ng et al. (PMID: 35508466)	Hepatocellular Carcinoma	low	Female	52	DECEASED
SCB-MERiC-0096-C127b	Ng et al. (PMID: 35508466)	Hepatocellular Carcinoma	low	Male	6	DECEASED
SCB-MERiC-0097-C177c	Ng et al. (PMID: 35508466)	Hepatocellular Carcinoma	high	Male	1	DECEASED
SCB-MERiC-0098-C383b	Ng et al. (PMID: 35508466)	Hepatocellular Carcinoma	high	Male	3	DECEASED
SCB-MERiC-0099-C458b	Ng et al. (PMID: 35508466)	Hepatocellular Carcinoma	high	Female	3	DECEASED
SCB-MERiC-0100-C380b	Ng et al. (PMID: 35508466)	Hepatocellular Carcinoma	low	Male	56	DECEASED
SCB-MERiC-0101-C676	Ng et al. (PMID: 35508466)	Hepatocellular Carcinoma	high	Male	57	LIVING
SCB-MERiC-0102-D041	Ng et al. (PMID: 35508466)	Hepatocellular Carcinoma	low	Male	38	LIVING
SCB-MERiC-0103-C737	Ng et al. (PMID: 35508466)	Hepatocellular Carcinoma	low	Female	16	DECEASED
SCB-MERiC-0104-C847	Ng et al. (PMID: 35508466)	Hepatocellular Carcinoma	low	Male	52	LIVING
SCB-MERiC-0105-C937	Ng et al. (PMID: 35508466)	Hepatocellular Carcinoma	high	Male	49	LIVING
SCB-MERiC-0106-C958	Ng et al. (PMID: 35508466)	Hepatocellular Carcinoma	low	Male	3	DECEASED
SCB-MERiC-0107-C988	Ng et al. (PMID: 35508466)	Hepatocellular Carcinoma	low	Male	17	DECEASED
SCB-MERiC-0108-C942	Ng et al. (PMID: 35508466)	Hepatocellular Carcinoma	low	Male	1	DECEASED
SCB-MERiC-0109-C972	Ng et al. (PMID: 35508466)	Hepatocellular Carcinoma	low	Male	19	DECEASED
SCB-MERiC-0110-D096	Ng et al. (PMID: 35508466)	Hepatocellular Carcinoma	high	Male	11	DECEASED
SCB-MERiC-0111-D147	Ng et al. (PMID: 35508466)	Hepatocellular Carcinoma	low	Male	30	DECEASED
SCB-MERiC-0112-D588	Ng et al. (PMID: 35508466)	Hepatocellular Carcinoma	low	Male	0	DECEASED
SCB-MERiC-0113-D316	Ng et al. (PMID: 35508466)	Hepatocellular Carcinoma	low	Male	27	LIVING
SCB-MERiC-0114-D324	Ng et al. (PMID: 35508466)	Hepatocellular Carcinoma	high	Male	0	DECEASED
Com_16T	Xue et al. (PMID: 31130341)	Combined hepatocellular and intrahepatic cholangiocarcinoma	high	Male	12.6	DECEASED
Com_17T	Xue et al. (PMID: 31130341)	Combined hepatocellular and intrahepatic cholangiocarcinoma	high	Female	10.8	DECEASED
Com_18T	Xue et al. (PMID: 31130341)	Combined hepatocellular and intrahepatic cholangiocarcinoma	high	Female	6.7	DECEASED
Com_19T	Xue et al. (PMID: 31130341)	Combined hepatocellular and intrahepatic cholangiocarcinoma	high	Male	50.1	DECEASED
Com_20T	Xue et al. (PMID: 31130341)	Combined hepatocellular and intrahepatic cholangiocarcinoma	high	Male	18.9	DECEASED
Com_21T	Xue et al. (PMID: 31130341)	Combined hepatocellular and intrahepatic cholangiocarcinoma	high	Female	10.8	DECEASED
Com_22T	Xue et al. (PMID: 31130341)	Combined hepatocellular and intrahepatic cholangiocarcinoma	high	Male	13.5	DECEASED
Com_23T	Xue et al. (PMID: 31130341)	Combined hepatocellular and intrahepatic cholangiocarcinoma	high	Female	12.4	LIVING
Com_24T	Xue et al. (PMID: 31130341)	Combined hepatocellular and intrahepatic cholangiocarcinoma	low	Male	13.6	LIVING
Com_54T	Xue et al. (PMID: 31130341)	Combined hepatocellular and intrahepatic cholangiocarcinoma	low	Male	10	LIVING
Mix_01T	Xue et al. (PMID: 31130341)	Combined hepatocellular and intrahepatic cholangiocarcinoma	high	Male	15.9	DECEASED
Mix_02T	Xue et al. (PMID: 31130341)	Combined hepatocellular and intrahepatic cholangiocarcinoma	high	Male	46.1	DECEASED
Mix_03T	Xue et al. (PMID: 31130341)	Combined hepatocellular and intrahepatic cholangiocarcinoma	high	Male	20.4	DECEASED
Mix_04T	Xue et al. (PMID: 31130341)	Combined hepatocellular and intrahepatic cholangiocarcinoma	low	Male	7.8	DECEASED
Mix_05T	Xue et al. (PMID: 31130341)	Combined hepatocellular and intrahepatic cholangiocarcinoma	low	Male	10.9	DECEASED
Mix_06T	Xue et al. (PMID: 31130341)	Combined hepatocellular and intrahepatic cholangiocarcinoma	low	Female	8.4	DECEASED
Mix_07T	Xue et al. (PMID: 31130341)	Combined hepatocellular and intrahepatic cholangiocarcinoma	high	Male	6.2	LIVING
Mix_08T	Xue et al. (PMID: 31130341)	Combined hepatocellular and intrahepatic cholangiocarcinoma	high	Male	4.8	DECEASED
Mix_09T	Xue et al. (PMID: 31130341)	Combined hepatocellular and intrahepatic cholangiocarcinoma	low	Male	19.9	DECEASED
Mix_10T	Xue et al. (PMID: 31130341)	Combined hepatocellular and intrahepatic cholangiocarcinoma	high	Male	21.1	LIVING
Mix_11T	Xue et al. (PMID: 31130341)	Combined hepatocellular and intrahepatic cholangiocarcinoma	high	Male	32.4	LIVING
Mix_12T	Xue et al. (PMID: 31130341)	Combined hepatocellular and intrahepatic cholangiocarcinoma	low	Female	37.5	DECEASED
Mix_13T	Xue et al. (PMID: 31130341)	Combined hepatocellular and intrahepatic cholangiocarcinoma	low	Female	37.1	DECEASED
Mix_14T	Xue et al. (PMID: 31130341)	Combined hepatocellular and intrahepatic cholangiocarcinoma	high	Male	20.4	DECEASED
Mix_15T	Xue et al. (PMID: 31130341)	Combined hepatocellular and intrahepatic cholangiocarcinoma	low	Male	30.7	DECEASED
Mix_16T	Xue et al. (PMID: 31130341)	Combined hepatocellular and intrahepatic cholangiocarcinoma	high	Male	12.1	DECEASED
Mix_17T	Xue et al. (PMID: 31130341)	Combined hepatocellular and intrahepatic cholangiocarcinoma	low	Male	13.9	DECEASED
Mix_18T	Xue et al. (PMID: 31130341)	Combined hepatocellular and intrahepatic cholangiocarcinoma	low	Male	5.5	DECEASED
Mix_19T	Xue et al. (PMID: 31130341)	Combined hepatocellular and intrahepatic cholangiocarcinoma	high	Male	39.4	DECEASED
Mix_20T	Xue et al. (PMID: 31130341)	Combined hepatocellular and intrahepatic cholangiocarcinoma	high	Male	3.5	DECEASED
Mix_21T	Xue et al. (PMID: 31130341)	Combined hepatocellular and intrahepatic cholangiocarcinoma	high	Male	22.8	DECEASED
Mix_22T	Xue et al. (PMID: 31130341)	Combined hepatocellular and intrahepatic cholangiocarcinoma	low	Male	17.1	DECEASED
Mix_23T	Xue et al. (PMID: 31130341)	Combined hepatocellular and intrahepatic cholangiocarcinoma	low	Male	10.4	DECEASED
Mix_24T	Xue et al. (PMID: 31130341)	Combined hepatocellular and intrahepatic cholangiocarcinoma	low	Male	8.6	DECEASED
Mix_25T	Xue et al. (PMID: 31130341)	Combined hepatocellular and intrahepatic cholangiocarcinoma	high	Female	4.2	DECEASED
Mix_26T	Xue et al. (PMID: 31130341)	Combined hepatocellular and intrahepatic cholangiocarcinoma	low	Male	11	DECEASED
Mix_27T	Xue et al. (PMID: 31130341)	Combined hepatocellular and intrahepatic cholangiocarcinoma	low	Male	6.1	DECEASED
Mix_28T	Xue et al. (PMID: 31130341)	Combined hepatocellular and intrahepatic cholangiocarcinoma	low	Male	17.4	LIVING
Mix_29T	Xue et al. (PMID: 31130341)	Combined hepatocellular and intrahepatic cholangiocarcinoma	low	Male	18.6	DECEASED
Mix_30T	Xue et al. (PMID: 31130341)	Combined hepatocellular and intrahepatic cholangiocarcinoma	high	Male	39.3	LIVING
Mix_32T	Xue et al. (PMID: 31130341)	Combined hepatocellular and intrahepatic cholangiocarcinoma	low	Female	16.5	DECEASED
Mix_33T	Xue et al. (PMID: 31130341)	Combined hepatocellular and intrahepatic cholangiocarcinoma	high	Male	5.2	DECEASED
Mix_34T	Xue et al. (PMID: 31130341)	Combined hepatocellular and intrahepatic cholangiocarcinoma	low	Male	20.4	DECEASED
Mix_35T	Xue et al. (PMID: 31130341)	Combined hepatocellular and intrahepatic cholangiocarcinoma	high	Male	36.5	DECEASED
Mix_36T	Xue et al. (PMID: 31130341)	Combined hepatocellular and intrahepatic cholangiocarcinoma	high	Male	15.8	DECEASED
Mix_37T	Xue et al. (PMID: 31130341)	Combined hepatocellular and intrahepatic cholangiocarcinoma	high	Male	29.5	LIVING
Mix_38T	Xue et al. (PMID: 31130341)	Combined hepatocellular and intrahepatic cholangiocarcinoma	low	Male	19.6	LIVING
Mix_39T	Xue et al. (PMID: 31130341)	Combined hepatocellular and intrahepatic cholangiocarcinoma	low	Male	12.7	LIVING
Mix_40T	Xue et al. (PMID: 31130341)	Combined hepatocellular and intrahepatic cholangiocarcinoma	high	Male	35	LIVING
Mix_43T	Xue et al. (PMID: 31130341)	Combined hepatocellular and intrahepatic cholangiocarcinoma	low	Male	20.1	DECEASED
Mix_44T	Xue et al. (PMID: 31130341)	Combined hepatocellular and intrahepatic cholangiocarcinoma	low	Male	24	LIVING
Mix_45T	Xue et al. (PMID: 31130341)	Combined hepatocellular and intrahepatic cholangiocarcinoma	high	Female	36.2	LIVING
Mix_46T	Xue et al. (PMID: 31130341)	Combined hepatocellular and intrahepatic cholangiocarcinoma	low	Male	33	DECEASED
Mix_47T	Xue et al. (PMID: 31130341)	Combined hepatocellular and intrahepatic cholangiocarcinoma	low	Male	29.7	DECEASED
Mix_48T	Xue et al. (PMID: 31130341)	Combined hepatocellular and intrahepatic cholangiocarcinoma	high	Female	36.4	DECEASED
Mix_49T	Xue et al. (PMID: 31130341)	Combined hepatocellular and intrahepatic cholangiocarcinoma	low	Male	17.3	LIVING
Mix_51T	Xue et al. (PMID: 31130341)	Combined hepatocellular and intrahepatic cholangiocarcinoma	high	Male	8.1	DECEASED
Mix_52T	Xue et al. (PMID: 31130341)	Combined hepatocellular and intrahepatic cholangiocarcinoma	high	Male	10.4	DECEASED
Mix_53T	Xue et al. (PMID: 31130341)	Combined hepatocellular and intrahepatic cholangiocarcinoma	low	Male	16.2	DECEASED
Mix_54T	Xue et al. (PMID: 31130341)	Combined hepatocellular and intrahepatic cholangiocarcinoma	high	Male	19.8	LIVING
Mix_55T	Xue et al. (PMID: 31130341)	Combined hepatocellular and intrahepatic cholangiocarcinoma	high	Male	15.5	LIVING

## Sheet: Table S4
Table S4: Gene list for FUSCC.
Gene Symbol
ABCB1
ABL1
ADA
AFF2
AKAP3
AKT1
AKT2
AKT3
ALDH1A1
ALK
ALOX5
ANKRD11
APC
APP
ARAF
ARID1A
ARID1B
ARID2
ASXL1
ATM
ATN1
ATP2B2
ATR
ATRX
AURKA
AURKB
AURKC
AXIN1
AXL
BAK1
BAX
BCL2
BCL2A1
BCL2L2
BCOR
BCR
BIRC2
BIRC3
BLK
BMP7
BMX
BRAF
BRCA1
BRCA2
BTK
BUB1B
CACNA1D
CAMK2G
CASP8
CAV3
CBFB
CBL
CBLB
CCL1
CCL2
CCL20
CCL7
CCL8
CCND1
CCND2
CCND3
CCNE1
CD274
CDC25A
CDC25B
CDC25C
CDH1
CDH16
CDK16
CDK2
CDK4
CDK6
CDKN1B
CDKN2A
CDKN2B
CETP
CHEK1
CHEK2
CHML
CHRNA4
CHUK
CIC
CLEC19A
CNOT3
CNR1
COL1A1
COL2A1
CREBBP
CRIP1
CRK
CSF1R
CSF3R
CSNK1E
CSNK2A1
CTCF
CTCFL
CUL4A
CUX1
CYP19A1
CYP2C8
CYP2C9
CYP3A4
DCAF4L2
DEK
DGKG
DNMT1
DNMT3A
DNMT3B
DUSP7
DYRK1A
ECT2L
EGFR
EHMT2
EPAS1
EPHA1
EPHA2
EPHA3
EPHB1
EPHB2
EPHB4
EPSTI1
ERBB2
ERBB3
ERBB4
ERCC4
ESR1
EXO1
FAAH
FAM47C
FANCD2
FASN
FBXW7
FER
FES
FGFR1
FGFR2
FGFR3
FGFR4
FGR
FH
FLT1
FLT3
FLT4
FOXA1
FOXO3
FOXP1
FOXQ1
FRK
FSIP1
FYN
GAB2
GATA3
GHRL
GLIS3
GNAS
GOLPH3L
GPR32
GPS2
GRB7
GRIN2A
GSK3A
GSK3B
HDAC1
HDAC2
HDAC4
HDAC5
HDAC6
HDAC7
HDAC9
HIF1A
HIST1H1C
HIST1H2BC
HIST1H3B
HK2
HK3
HMGCR
HRAS
HSP90AA1
HSP90AB1
HSP90B1
HSPA4
IGF1
IGF1R
IKBKB
IL15RA
IL2
IL7R
INSR
INSRR
IRAK1
IRF4
IRS1
IRS2
ITCH
ITGB3
ITGB4
ITK
JAK1
JAK2
JAK3
JUN
KAT6A
KAT8
KCNB2
KCNJ12
KCNJ14
KCNJ2
KCNJ3
KCNJ5
KCNJ6
KCNJ9
KDM1B
KDM4A
KDM5A
KDM6A
KDR
KIF11
KIF26B
KIT
KLLN
KMT2B
KMT2C
KMT2D
KRAS
LCK
LPL
LYN
MAP1A
MAP1B
MAP2
MAP2K1
MAP2K2
MAP2K4
MAP3K1
MAP3K13
MAP3K2
MAP3K4
MAP3K5
MAP3K6
MAP3K7
MAP4
MAP4K3
MAP4K4
MAP4K5
MAP7
MAPK1
MAPK10
MAPK13
MAPK14
MAPK3
MAPK4
MAPK6
MAPK7
MAPK8
MAPRE2
MAPRE3
MAPT
MAST2
MCL1
MDM2
MDM4
MECOM
MECP2
MED23
MEN1
MERTK
MET
MICA
MIEN1
MLH1
MLLT4
MMP1
MMP14
MMP2
MMP3
MMP9
MSH2
MST1R
MTAP
MTHFR
MTOR
MYB
MYC
NCOA1
NCOR1
NEK2
NF1
NF2
NFIB
NFKB1
NFKB2
NFKBIA
NOS1
NOS2
NOS3
NOTCH1
NOTCH2
NOTCH3
NR1H2
NR1H4
NR2F2
NR3C1
NRAS
NTRK1
NTRK2
OGG1
OPCML
OR2G3
OR2L2
OR6A2
PAK1
PAK2
PAK3
PALB2
PARP1
PARP2
PBRM1
PCID2
PDE4B
PDE4C
PDE4D
PDGFB
PDGFRA
PDGFRB
PDPK1
PEG10
PFKFB3
PGR
PHF6
PHKA2
PI4K2A
PI4KB
PIK3C3
PIK3CA
PIK3CB
PIK3CD
PIK3CG
PIK3R1
PIK3R2
PIKFYVE
PIM1
PIWIL1
PKD1
PLCG1
PLK2
PLK3
PMS2
PNPLA3
PPAPDC1B
PPARA
PPARG
PRDM1
PREX2
PRKAA1
PRKACA
PRKACB
PRKCA
PRKCB
PRKCD
PRKCE
PRKCG
PRKCQ
PRKCZ
PRKDC
PRKG1
PRKX
PRMT2
PTEN
PTGS2
PTK2
PTK2B
PTK6
PTPN22
PTPRD
PTPRN2
PVT1
RAB25
RAC1
RAC2
RAD18
RAD20
RAD51
RAF1
RASAL1
RB1
RBM17
RECQL5
REL
RET
RFC1
RGMB
RHOA
RICTOR
RIPK1
ROCK1
ROCK2
RPGR
RPS6KA1
RPS6KA3
RPS6KA5
RPS6KB1
RPTOR
RRM1
RRM2
RUNX1
RYR2
S100B
S1PR2
SETD2
SF3B1
SGK1
SGK2
SHC1
SHH
SIK2
SIRT1
SIRT7
SLC19A3
SLC5A1
SMAD4
SMARCA4
SMO
SMYD3
SOCS2
SOX9
SPEN
SRC
SRMS
SSTR5
ST8SIA4
STAG2
STAT1
STAT5A
STAT5B
STK11
SYK
TBL1XR1
TBX3
TEC
TEK
TEP1
TERT
TET2
TGFBR1
TKTL1
TLR4
TLR9
TNFRSF11A
TNK2
TNKS2
TOP1
TOP2A
TOP2B
TOP3A
TOP3B
TP53
TPMT
TPRX1
TRIM47
TRIM65
TRIM6-TRIM34
TRPS1
TSC1
TSC2
TTK
TUSC5
TYK2
TYRO3
UNC13D
USH2A
USP9X
VHL
VPS4B
WEE1
WHSC1L1
WNK3
WNT7A
XBP1
XDH
YES1
ZAP70
ZBP1
ZFP36L1
ZHX2

## Sheet: Table S5
Table S5: The clinical data for breast cancer liver metastases in the cohort of Pleasance et al.
Sample ID	Patient ID	Cohort	Cancer type	Sex	Risk group
11307	11307	Pleasance et al. (PMID: 35121966)	Breast cancer liver metastasis	Female	high
17584	17584	Pleasance et al. (PMID: 35121966)	Breast cancer liver metastasis	Female	high
18154	18154	Pleasance et al. (PMID: 35121966)	Breast cancer liver metastasis	Female	high
22597	22597	Pleasance et al. (PMID: 35121966)	Breast cancer liver metastasis	Female	high
23454	23454	Pleasance et al. (PMID: 35121966)	Breast cancer liver metastasis	Female	high
23701	23701	Pleasance et al. (PMID: 35121966)	Breast cancer liver metastasis	Female	high
23706	23706	Pleasance et al. (PMID: 35121966)	Breast cancer liver metastasis	Female	high
24550	24550	Pleasance et al. (PMID: 35121966)	Breast cancer liver metastasis	Female	high
24838	24838	Pleasance et al. (PMID: 35121966)	Breast cancer liver metastasis	Female	high
25356	25356	Pleasance et al. (PMID: 35121966)	Breast cancer liver metastasis	Female	high
25662	25662	Pleasance et al. (PMID: 35121966)	Breast cancer liver metastasis	Female	high
25962	25962	Pleasance et al. (PMID: 35121966)	Breast cancer liver metastasis	Female	high
25984	25984	Pleasance et al. (PMID: 35121966)	Breast cancer liver metastasis	Female	high
25990	25990	Pleasance et al. (PMID: 35121966)	Breast cancer liver metastasis	Female	high
27329	27329	Pleasance et al. (PMID: 35121966)	Breast cancer liver metastasis	Female	high
30425	30425	Pleasance et al. (PMID: 35121966)	Breast cancer liver metastasis	Female	high
31043	31043	Pleasance et al. (PMID: 35121966)	Breast cancer liver metastasis	Female	high
31370	31370	Pleasance et al. (PMID: 35121966)	Breast cancer liver metastasis	Female	high
32398	32398	Pleasance et al. (PMID: 35121966)	Breast cancer liver metastasis	Female	high
34120	34120	Pleasance et al. (PMID: 35121966)	Breast cancer liver metastasis	Female	high
36700	36700	Pleasance et al. (PMID: 35121966)	Breast cancer liver metastasis	Female	high
37097	37097	Pleasance et al. (PMID: 35121966)	Breast cancer liver metastasis	Female	high
37365	37365	Pleasance et al. (PMID: 35121966)	Breast cancer liver metastasis	Female	high
38850	38850	Pleasance et al. (PMID: 35121966)	Breast cancer liver metastasis	Female	high
38887	38887	Pleasance et al. (PMID: 35121966)	Breast cancer liver metastasis	Female	high
15227	15227	Pleasance et al. (PMID: 35121966)	Breast cancer liver metastasis	Female	low
18625	18625	Pleasance et al. (PMID: 35121966)	Breast cancer liver metastasis	Female	low
18880	18880	Pleasance et al. (PMID: 35121966)	Breast cancer liver metastasis	Female	low
19512	19512	Pleasance et al. (PMID: 35121966)	Breast cancer liver metastasis	Female	low
21347	21347	Pleasance et al. (PMID: 35121966)	Breast cancer liver metastasis	Female	low
24045	24045	Pleasance et al. (PMID: 35121966)	Breast cancer liver metastasis	Female	low
25902	25902	Pleasance et al. (PMID: 35121966)	Breast cancer liver metastasis	Female	low
25982	25982	Pleasance et al. (PMID: 35121966)	Breast cancer liver metastasis	Female	low
26376	26376	Pleasance et al. (PMID: 35121966)	Breast cancer liver metastasis	Female	low
26850	26850	Pleasance et al. (PMID: 35121966)	Breast cancer liver metastasis	Female	low
27090	27090	Pleasance et al. (PMID: 35121966)	Breast cancer liver metastasis	Female	low
27216	27216	Pleasance et al. (PMID: 35121966)	Breast cancer liver metastasis	Female	low
28325	28325	Pleasance et al. (PMID: 35121966)	Breast cancer liver metastasis	Female	low
28382	28382	Pleasance et al. (PMID: 35121966)	Breast cancer liver metastasis	Female	low
28665	28665	Pleasance et al. (PMID: 35121966)	Breast cancer liver metastasis	Female	low
29759	29759	Pleasance et al. (PMID: 35121966)	Breast cancer liver metastasis	Female	low
30252	30252	Pleasance et al. (PMID: 35121966)	Breast cancer liver metastasis	Female	low
30902	30902	Pleasance et al. (PMID: 35121966)	Breast cancer liver metastasis	Female	low
31509	31509	Pleasance et al. (PMID: 35121966)	Breast cancer liver metastasis	Female	low
31923	31923	Pleasance et al. (PMID: 35121966)	Breast cancer liver metastasis	Female	low
32397	32397	Pleasance et al. (PMID: 35121966)	Breast cancer liver metastasis	Female	low
32571	32571	Pleasance et al. (PMID: 35121966)	Breast cancer liver metastasis	Female	low
37077	37077	Pleasance et al. (PMID: 35121966)	Breast cancer liver metastasis	Female	low
37844	37844	Pleasance et al. (PMID: 35121966)	Breast cancer liver metastasis	Female	low
38250	38250	Pleasance et al. (PMID: 35121966)	Breast cancer liver metastasis	Female	low
38705	38705	Pleasance et al. (PMID: 35121966)	Breast cancer liver metastasis	Female	low

## Sheet: Table S6
Table S6: Gene list for MSKCC.
Gene Symbol
ABL1
ACVR1
AKT1
AKT2
AKT3
ALK
ALOX12B
AMER1
ANKRD11
APC
AR
ARAF
ARID1A
ARID1B
ARID2
ARID5B
ASXL1
ASXL2
ATM
ATR
ATRX
AURKA
AURKB
AXIN1
AXIN2
AXL
B2M
BAP1
BARD1
BBC3
BCL2
BCL2L1
BCL2L11
BCL6
BCOR
BIRC3
BLM
BMPR1A
BRAF
BRCA1
BRCA2
BRD4
BRIP1
BTK
CALR
CARD11
CASP8
CBFB
CBL
CCND1
CCND2
CCND3
CCNE1
CD274
CD276
CD79A
CD79B
CDC73
CDH1
CDK12
CDK4
CDK6
CDK8
CDKN1A
CDKN1B
CDKN2A
CDKN2B
CEBPA
CHEK1
CHEK2
CIC
CREBBP
CRKL
CRLF2
CSF1R
CSF3R
CTCF
CTLA4
CTNNB1
CUL3
CXCR4
DAXX
DDR2
DICER1
DIS3
DNAJB1
DNMT1
DNMT3A
DNMT3B
DOT1L
E2F3
EED
EGFL7
EGFR
EIF1AX
EIF4A2
EIF4E
EP300
EPCAM
EPHA3
EPHA5
EPHA7
EPHB1
ERBB2
ERBB3
ERBB4
ERCC2
ERCC3
ERCC4
ERCC5
ERG
ERRFI1
ESR1
ETV1
ETV6
EZH2
FAM175A
FAM46C
FANCA
FANCC
FAT1
FBXW7
FGF3
FGF4
FGFR1
FGFR2
FGFR3
FGFR4
FH
FIP1L1
FLCN
FLT1
FLT3
FLT4
FOXA1
FOXL2
FOXO1
FOXP1
FUBP1
FYN
GATA1
GATA2
GATA3
GLI1
GNA11
GNAQ
GNAS
GPS2
GREM1
GRIN2A
GSK3B
H3F3A
H3F3B
H3F3C
HGF
HIST1H1C
HIST1H2BD
HIST1H3A
HIST1H3B
HIST1H3C
HIST1H3D
HIST1H3E
HIST1H3F
HIST1H3G
HIST1H3H
HIST1H3I
HIST1H3J
HIST3H3
HLA-A
HNF1A
HOXB13
HRAS
ICOSLG
IDH1
IDH2
IFNGR1
IGF1
IGF1R
IGF2
IKBKE
IKZF1
IL10
IL7R
INHA
INHBA
INPP4A
INPP4B
INSR
INSRR
IRF4
IRS1
IRS2
JAK1
JAK2
JAK3
JUN
KDM5A
KDM5C
KDM6A
KDR
KEAP1
KIT
KLF4
KRAS
LATS1
LATS2
LMO1
MALT1
MAP2K1
MAP2K2
MAP2K4
MAP3K1
MAP3K13
MAPK1
MAPK3
MAX
MCL1
MDC1
MDM2
MDM4
MED12
MEF2B
MEN1
MET
MGA
MITF
MLH1
MLL
MLL2
MLL3
MPL
MRE11A
MSH2
MSH6
MST1R
MTOR
MUTYH
MYC
MYCL1
MYCN
MYD88
MYOD1
NBN
NCOA3
NCOR1
NEGR1
NF1
NF2
NFE2L2
NFKBIA
NKX2-1
NKX3-1
NOTCH1
NOTCH2
NOTCH3
NOTCH4
NPM1
NRAS
NSD1
NTRK1
NTRK2
NTRK3
NUP93
PAK1
PAK7
PALB2
PARK2
PARP1
PAX5
PBRM1
PDCD1
PDGFRA
PDGFRB
PDPK1
PGR
PHOX2B
PIK3C2G
PIK3C3
PIK3CA
PIK3CB
PIK3CD
PIK3CG
PIK3R1
PIK3R2
PIK3R3
PIM1
PLCG2
PLK2
PMS1
PMS2
PNRC1
POLD1
POLE
PPM1D
PPP2R1A
PPP6C
PRDM1
PRKAR1A
PTCH1
PTEN
PTPN11
PTPRD
PTPRS
PTPRT
RAC1
RAD21
RAD50
RAD51
RAD51B
RAD51C
RAD51D
RAD52
RAD54L
RAF1
RARA
RASA1
RB1
RBM10
RECQL4
REL
RET
RFWD2
RHEB
RHOA
RICTOR
RIT1
RNF43
ROS1
RPS6KA4
RPS6KB2
RPTOR
RUNX1
RYBP
SDHA
SDHB
SDHC
SETD2
SF3B1
SH2B3
SH2D1A
SHQ1
SMAD2
SMAD3
SMAD4
SMARCA4
SMARCB1
SMARCD1
SMO
SOCS1
SOX17
SOX2
SOX9
SPEN
SPOP
SRC
SRSF2
STAG2
STAT3
STAT5A
STAT5B
STK11
STK40
SUFU
SUZ12
SYK
TBX3
TCF3
TCF7L2
TERT
TET1
TET2
TGFBR1
TGFBR2
TMPRSS2
TNFAIP3
TNFRSF14
TOP1
TP53
TP63
TRAF2
TRAF7
TSC1
TSC2
TSHR
U2AF1
VHL
VTCN1
WT1
XIAP
XPO1
XRCC2
YAP1
YES1
ZFHX3
ZRSR2

## Sheet: Table S7
Table S7: Immune-related signatures used in the study.
aDCs	CD83, LAMP3, CCL1
APC co inhibition	CD40, CD58, CD70, ICOSLG, SLAMF1, TNFSF14, TNFSF15, TNFSF18, TNFSF4, TNFSF8, TNFSF9
B cells	BACH2, BANK1, BLK, BTLA, CD79A, CD79B, FCRL1, FCRL3, HVCN1, RALGPS2
CCR	CCL16, TPO, TGFBR2, CXCL2, CCL14, TGFBR3, IL11RA, CCL11, IL4I1, IL33, CXCL12, CXCL10, BMPER, BMP8A, CXCL11, IL21R, IL17B, TNFRSF9, ILF2, CX3CR1, CCR8, TNFSF12, CSF3, TNFSF4, BMP3, CX3CL1, BMP5, CXCR2, TNFRSF10D, BMP2, CXCL14, CCL28, CXCL3, BMP6, CCL21, CXCL9, CCL23, IL6, TNFRSF18, IL17RD, IL17D, IL27, CCL7, IL1R1, CXCR4, CXCR2P1, TGFB1I1, IFNGR1, IL9R, IL1RAPL1, IL11, CSF1, IL20RA, IL25, TNFRSF4,…
CD8+ T cells	CD8A
Check-point	IDO1, LAG3, CTLA4, TNFRSF9, ICOS, CD80, PDCD1LG2, TIGIT, CD70, TNFSF9, ICOSLG, KIR3DL1, CD86, PDCD1, LAIR1, TNFRSF8, TNFSF15, TNFRSF14, IDO2, CD276, CD40, TNFRSF4, TNFSF14, HHLA2, CD244, CD274, HAVCR2, CD27, BTLA, LGALS9, TMIGD2, CD28, CD48, TNFRSF25, CD40LG, ADORA2A, VTCN1, CD160, CD44, TNFSF18, TNFRSF18, BTNL2, C10orf54, CD200R1, TNFSF4, CD200, NRP1
Cytolytic activity	PRF1, GZMA
DCs	CCL17, CCL22, CD209, CCL13
HLA	HLA-E, HLA-DPB2, HLA-C, HLA-J, HLA-DQB1, HLA-DQB2, HLA-DQA2, HLA-DQA1, HLA-A, HLA-DMA, HLA-DOB, HLA-DRB1, HLA-H, HLA-B, HLA-DRB5, HLA-DOA, HLA-DPB1, HLA-DRA, HLA-DRB6, HLA-L, HLA-F, HLA-G, HLA-DMB, HLA-DPA1
iDCs	CD1A, CD1E
Inflammation-promoting	CCL5, CD19, CD8B, CXCL10, CXCL13, CXCL9, GNLY, GZMB, IFNG, IL12A, IL12B, IRF1, PRF1, STAT1, TBX21
Mast cells	CMA1, MS4A2, TPSAB1
MHC class I	B2M, HLA-A, TAP1
Neutrophils	EVI2B, HSD17B11, KDM6B, MEGF9, MNDA, NLRP12, PADI4, SELL, TRANK1, VNN3
NK cells	KLRC1, KLRF1
Parainflammation	CXCL10, PLAT, CCND1, LGMN, PLAUR, AIM2, MMP7, ICAM1, MX2, CXCL9, ANXA1, TLR2, PLA2G2D, ITGA2, MX1, HMOX1, CD276, TIRAP, IL33, PTGES, TNFRSF12A, SCARB1, CD14, BLNK, IFIT3, RETNLB, IFIT2, ISG15, OAS2, REL, OAS3, CD44, PPARG, BST2, OAS1, NOX1, PLA2G2A, IFIT1, IFITM3, IL1RN
pDCs	CLEC4C, CXCR3, GZMB, IL3RA, IRF7, IRF8, LILRA4, PHEX, PLD4, PTCRA
T cell co-inhibition	BTLA, C10orf54, CD160, CD244, CD274, CTLA4, HAVCR2, LAG3, LAIR1, TIGIT
T cell co-stimulation	CD2, CD226, CD27, CD28, CD40LG, ICOS, SLAMF1, TNFRSF18, TNFRSF25, TNFRSF4, TNFRSF8, TNFRSF9, TNFSF14
T helper cells	CD4
Tfh	PDCD1, CXCL13, CXCR5
Th1 cells	IFNG, TBX21, CTLA4, STAT4, CD38, IL12RB2, LTA, CSF2
Th2 cells	PMCH, LAIR2, SMAD2, CXCR6, GATA3, IL26
TIL	ITM2C, CD38, THEMIS2, GLYR1, ICOS, F5, TIGIT, KLRD1, IRF4, PRKCQ, FCRL5, SIRPG, LPXN, IL2RG, CCL5, LCK, TRAF3IP3, CD86, MAL, LILRB1, DOK2, CD6, PAG1, LAX1, PLEK, PIK3CD, SLAMF1, XCL1, GPR171, XCL2, TBX21, CD2, CD53, KLHL6, SLAMF6, CD40, SIT1, TNFRSF4, CD79A, CD247, LCP2, CD3D, CD27, SH2D1A, FYB, ARHGAP30, ACAP1, CST7, CD3G, IL2RB, CD3E, FCRL3, CORO1A, ITK, TCL1A, CYBB, CSF2RB, IKZF1, NCF4, DOCK2,…
Treg	IL12RB2, TMPRSS6, CTSC, LAPTM4B, TFRC, RNF145, NETO2, ADAT2, CHST2, CTLA4, NFE2L3, LIMA1, IL1R2, ICOS, HSDL2, HTATIP2, FKBP1A, TIGIT, CCR8, LTA, SLC35F2, IL21R, AHCYL1, SOCS2, ETV7, BCL2L1, RRAGB, ACSL4, CHRNA6, BATF, LAX1, ADPRH, TNFRSF4, ANKRD10, CD274, CASP1, LY75, NPTN, SSTR3, GRSF1, CSF2RB, TMEM184C, NDFIP2, ZBTB38, ERI1, TRAF3, NAB1, HS3ST3B1, LAYN, JAK1, VDR, LEPROT, GCNT1, PTPRJ, IKZF2, C…
Type I IFN Reponse	DDX4, IFIT1, IFIT2, IFIT3, IRF7, ISG20 MX1, MX2, RSAD2, TNFSF10
Type II IFN Reponse	GPR146, SELP, AHR

## Sheet: Table S8
Table S8: The multivariate Cox regression analysis of gene mutations in patients with liver metastasis.
Gene	HR	HR.95L	HR.95L	P-value
APC1	0.456021	0.319269	0.651349	1.58e-05
B2M1	21.9586	3.06518	157.309	0.00210574
BCL21	10.7542	1.48236	78.0196	0.0188091
CARD111	0.545001	0.196573	1.51102	0.243374
CD79A1	6.39753	0.551016	74.278	0.137928
CDH11	0.371492	0.131622	1.0485	0.0614143
DAXX1	0.447073	0.141538	1.41217	0.170113
ERBB21	0.719619	0.284175	1.8223	0.487631
ESR11	0.710866	0.382363	1.3216	0.280747
FANCA1	3.01378	1.22555	7.41125	0.0162618
FAT11	0.322293	0.139368	0.745314	0.00811641
FGFR21	0.296888	0.0387598	2.27408	0.242379
FH1	0.853962	0.0514538	14.1729	0.912295
FIP1L11	368.217	37.7983	3587.04	3.63e-07
GATA31	0.386818	0.141796	1.05523	0.0636004
GRIN2A1	0.305873	0.0804768	1.16255	0.0820568
IDH11	0.289674	0.0405387	2.0699	0.216874
INPP4B1	3.08197	0.987173	9.62194	0.052655
IRS11	4.71224	1.12276	19.7774	0.0341601
KEAP11	1.64383	0.938815	2.87829	0.0820254
MAP3K131	3.16942	1.01153	9.93071	0.0477434
NTRK11	4.61697	1.94615	10.9531	0.00051924
NUP931	2.07166	0.861614	4.98107	0.103695
PGR1	2.98671	1.08749	8.20283	0.0337819
RHOA1	6.38782	1.76786	23.0812	0.0046655
RUNX11	1.82272	0.782154	4.24765	0.1643
SOX171	0.168293	0.0227448	1.24524	0.0809543
STK111	2.3173	1.24295	4.32028	0.00818657
TCF7L21	0.429503	0.104631	1.76308	0.240819
TP531	1.41059	1.09819	1.81186	0.00707618
YES11	4.19869	1.04236	16.9125	0.0435573

## Sheet: Table S9
Table S9: Functional enrichment analysis of differential expressed genes between the high- and low-risk group in the trancsriptomic cohort.
GO
ID	ONTOLOGY	Description	GeneRatio	BgRatio	P-value	adjust P-value	q-value	geneID	Count
GO:0120254	Biological Process	olefinic compound metabolic process	20/149	153/18723	6.35724e-19	1.32993e-15	1.04861e-15	TTR/CYP2C8/CYP4A11/CYP4A22/GSTA1/CYP2A6/ADH1A/CYP1A2/ELOVL2/CYP2C9/CYP3A4/ADH4/ADH6/CYP4F2/CYP2B6/AKR1C4/RBP4/ADH1C/CYP2E1/FADS2	20
GO:0008202	Biological Process	steroid metabolic process	25/149	319/18723	5.80121e-18	6.06807e-15	4.78447e-15	NR0B2/APOF/CYP2C8/UGT2B7/SLC27A5/CYP2A6/CYP1A2/ANGPTL3/CYP2C9/CYP3A4/APOA1/APOB/UGT2B4/APOA5/PON1/CYP2B6/AKR1C4/BAAT/APOA2/UGT1A4/CYP2E1/GC/UGT1A3/CYP8B1/SPP1	25
GO:0006631	Biological Process	fatty acid metabolic process	26/149	390/18723	6.3343e-17	4.41712e-14	3.48275e-14	CYP2C8/CYP4A11/CYP4A22/FABP1/SLC27A5/GSTA1/CYP2A6/CYP1A2/ANGPTL3/ELOVL2/CYP2C9/CYP3A4/APOA1/ADH4/HAO2/CYP4F2/APOA5/HAO1/CYP2B6/AKR1C4/APOC3/HPGD/BAAT/PCK1/CYP2E1/FADS2	26
GO:0006805	Biological Process	xenobiotic metabolic process	16/149	111/18723	4.86813e-16	2.54603e-13	2.00746e-13	CYP2C8/GSTA1/CYP2A6/CYP1A2/CYP2C9/CYP3A4/AADAC/CYP4F2/GLYAT/AOX1/CYP2B6/UGT1A4/CYP2E1/UGT1A9/UGT1A3/HNF4A	16
GO:0016053	Biological Process	organic acid biosynthetic process	23/149	316/18723	6.94721e-16	2.64227e-13	2.08334e-13	PAH/CYP2C8/BHMT/HAAO/CYP4A11/CYP4A22/SLC27A5/OTC/CYP1A2/ELOVL2/CYP2C9/CYP3A4/APOA1/CPS1/AGXT/APOA5/AKR1C4/APOC3/CDO1/BAAT/CYP2E1/CYP8B1/FADS2	23
GO:0034754	Biological Process	cellular hormone metabolic process	17/149	137/18723	7.57821e-16	2.64227e-13	2.08334e-13	TTR/CYP2C8/UGT2B7/ADH1A/CYP1A2/CYP2C9/CYP3A4/ADH4/ADH6/UGT2B4/AKR1C4/RBP4/ADH1C/UGT1A9/UGT1A3/CRABP1/SPP1	17
GO:0006721	Biological Process	terpenoid metabolic process	15/149	97/18723	1.40462e-15	4.1978e-13	3.30983e-13	TTR/CYP2C8/ADH1A/CYP1A2/CYP2C9/CYP3A4/ADH4/ADH6/AKR1C4/RBP4/ADH1C/CYP2E1/UGT1A9/UGT1A3/CRABP1	15
GO:0046394	Biological Process	carboxylic acid biosynthetic process	22/149	314/18723	6.8947e-15	1.7658e-12	1.39228e-12	PAH/CYP2C8/BHMT/HAAO/CYP4A11/CYP4A22/SLC27A5/OTC/CYP1A2/ELOVL2/CYP2C9/CYP3A4/APOA1/CPS1/AGXT/APOA5/AKR1C4/APOC3/BAAT/CYP2E1/CYP8B1/FADS2	22
GO:0006066	Biological Process	alcohol metabolic process	23/149	353/18723	7.59666e-15	1.7658e-12	1.39228e-12	TTR/NR0B2/APOF/CYP2C8/ADH1A/CYP1A2/ANGPTL3/CYP2C9/CYP3A4/APOA1/ADH4/ADH6/APOB/APOA5/PON1/HAO1/AKR1C4/RBP4/PCK1/APOA2/UGT1A4/ADH1C/UGT1A3	23
GO:0006720	Biological Process	isoprenoid metabolic process	15/149	116/18723	2.19787e-14	4.59795e-12	3.62534e-12	TTR/CYP2C8/ADH1A/CYP1A2/CYP2C9/CYP3A4/ADH4/ADH6/AKR1C4/RBP4/ADH1C/CYP2E1/UGT1A9/UGT1A3/CRABP1	15
GO:0009410	Biological Process	response to xenobiotic stimulus	25/149	462/18723	3.26322e-14	6.20605e-12	4.89327e-12	SLC10A1/CYP2C8/CPB2/NAT8/GSTA1/CYP2A6/OTC/CYP1A2/CYP2C9/CYP3A4/APOA1/AADAC/ARG1/CPS1/CYP4F2/GLYAT/AOX1/CYP2B6/APOA2/UGT1A4/CYP2E1/UGT1A9/UGT1A3/HNF4A/LCN2	25
GO:0071466	Biological Process	cellular response to xenobiotic stimulus	17/149	177/18723	5.74396e-14	1.00136e-11	7.89542e-12	SLC10A1/CYP2C8/GSTA1/CYP2A6/CYP1A2/CYP2C9/CYP3A4/AADAC/CYP4F2/GLYAT/AOX1/CYP2B6/UGT1A4/CYP2E1/UGT1A9/UGT1A3/HNF4A	17
GO:0001523	Biological Process	retinoid metabolic process	13/149	81/18723	7.1242e-14	1.14645e-11	9.03937e-12	TTR/CYP2C8/ADH1A/CYP1A2/CYP3A4/ADH4/ADH6/AKR1C4/RBP4/ADH1C/UGT1A9/UGT1A3/CRABP1	13
GO:0006869	Biological Process	lipid transport	23/149	398/18723	9.71465e-14	1.45165e-11	1.14458e-11	SLC10A1/NR0B2/APOF/APOC4/CYP4A11/FABP1/SLC27A5/APOH/APOA1/APOB/CYP4F2/APOA5/PON1/PRAP1/AKR1C4/SLCO1B1/APOC3/RBP4/APOA2/SERPINA5/CYP8B1/KCNN4/SPP1	23
GO:0010876	Biological Process	lipid localization	24/149	448/18723	1.39729e-13	1.94876e-11	1.53653e-11	SLC10A1/NR0B2/APOF/APOC4/CYP4A11/FABP1/SLC27A5/APOH/ANGPTL3/APOA1/APOB/CYP4F2/APOA5/PON1/PRAP1/AKR1C4/SLCO1B1/APOC3/RBP4/APOA2/SERPINA5/CYP8B1/KCNN4/SPP1	24
GO:0016101	Biological Process	diterpenoid metabolic process	13/149	87/18723	1.8646e-13	2.43797e-11	1.92226e-11	TTR/CYP2C8/ADH1A/CYP1A2/CYP3A4/ADH4/ADH6/AKR1C4/RBP4/ADH1C/UGT1A9/UGT1A3/CRABP1	13
GO:0001676	Biological Process	long-chain fatty acid metabolic process	14/149	112/18723	2.70795e-13	3.33237e-11	2.62746e-11	CYP2C8/CYP4A11/CYP4A22/SLC27A5/GSTA1/CYP2A6/CYP1A2/ELOVL2/CYP2C9/CYP3A4/CYP4F2/CYP2B6/CYP2E1/FADS2	14
GO:0051346	Biological Process	negative regulation of hydrolase activity	22/149	379/18723	3.21427e-13	3.73569e-11	2.94547e-11	SERPINF2/VTN/ITIH2/ITIH1/SERPINA4/AHSG/AMBP/HRG/SERPIND1/SERPINC1/FABP1/SPP2/ANGPTL3/ITIH4/APOA1/PZP/KNG1/FETUB/APOC3/APOA2/SERPINA5/ITIH3	22
GO:0033559	Biological Process	unsaturated fatty acid metabolic process	14/149	116/18723	4.4408e-13	4.88956e-11	3.85526e-11	CYP2C8/CYP4A11/CYP4A22/GSTA1/CYP2A6/CYP1A2/ELOVL2/CYP2C9/CYP4F2/CYP2B6/AKR1C4/HPGD/CYP2E1/FADS2	14
GO:0019373	Biological Process	epoxygenase P450 pathway	8/149	19/18723	9.34206e-13	9.7718e-11	7.70474e-11	CYP2C8/CYP4A11/CYP2A6/CYP1A2/CYP2C9/CYP4F2/CYP2B6/CYP2E1	8
GO:0010951	Biological Process	negative regulation of endopeptidase activity	18/149	252/18723	1.67305e-12	1.66667e-10	1.31412e-10	SERPINF2/VTN/ITIH2/ITIH1/SERPINA4/AHSG/AMBP/HRG/SERPIND1/SERPINC1/FABP1/SPP2/ITIH4/PZP/KNG1/FETUB/SERPINA5/ITIH3	18
GO:0042445	Biological Process	hormone metabolic process	17/149	218/18723	1.75502e-12	1.66886e-10	1.31584e-10	TTR/CYP2C8/UGT2B7/ADH1A/CYP1A2/CYP2C9/CYP3A4/ADH4/ADH6/UGT2B4/AKR1C4/RBP4/ADH1C/UGT1A9/UGT1A3/CRABP1/SPP1	17
GO:0010466	Biological Process	negative regulation of peptidase activity	18/149	262/18723	3.22956e-12	2.9375e-10	2.31612e-10	SERPINF2/VTN/ITIH2/ITIH1/SERPINA4/AHSG/AMBP/HRG/SERPIND1/SERPINC1/FABP1/SPP2/ITIH4/PZP/KNG1/FETUB/SERPINA5/ITIH3	18
GO:0045861	Biological Process	negative regulation of proteolysis	20/149	351/18723	5.86821e-12	5.11513e-10	4.03311e-10	SERPINF2/VTN/ITIH2/ITIH1/SERPINA4/AHSG/F2/AMBP/HRG/SERPIND1/SERPINC1/CPB2/FABP1/SPP2/ITIH4/PZP/KNG1/FETUB/SERPINA5/ITIH3	20
GO:0046395	Biological Process	carboxylic acid catabolic process	17/149	236/18723	6.29748e-12	5.26973e-10	4.15501e-10	TAT/GLDC/MAT1A/PAH/HAAO/CYP4A11/FABP1/OTC/HPD/ARG1/AGXT/CYP4F2/PON1/HAO1/CDO1/PCK1/CRABP1	17
GO:0016054	Biological Process	organic acid catabolic process	17/149	240/18723	8.24024e-12	6.63022e-10	5.22772e-10	TAT/GLDC/MAT1A/PAH/HAAO/CYP4A11/FABP1/OTC/HPD/ARG1/AGXT/CYP4F2/PON1/HAO1/CDO1/PCK1/CRABP1	17
GO:0007596	Biological Process	blood coagulation	16/149	217/18723	1.91528e-11	1.48399e-09	1.17007e-09	SERPINF2/VTN/PROC/F10/F2/HRG/SERPIND1/SERPINC1/PLG/CPB2/APOH/KNG1/CYP4F2/HGFAC/F9/HNF4A	16
GO:0050878	Biological Process	regulation of body fluid levels	20/149	379/18723	2.3554e-11	1.75982e-09	1.38756e-09	SERPINF2/VTN/PROC/F10/F2/HRG/SERPIND1/SERPINC1/PLG/CPB2/CYP4A11/APOH/KNG1/CYP4F2/HGFAC/NEURL1/CDO1/F9/HNF4A/KCNN4	20
GO:0007599	Biological Process	hemostasis	16/149	222/18723	2.70115e-11	1.8836e-09	1.48516e-09	SERPINF2/VTN/PROC/F10/F2/HRG/SERPIND1/SERPINC1/PLG/CPB2/APOH/KNG1/CYP4F2/HGFAC/F9/HNF4A	16
GO:0050817	Biological Process	coagulation	16/149	222/18723	2.70115e-11	1.8836e-09	1.48516e-09	SERPINF2/VTN/PROC/F10/F2/HRG/SERPIND1/SERPINC1/PLG/CPB2/APOH/KNG1/CYP4F2/HGFAC/F9/HNF4A	16
GO:1901605	Biological Process	alpha-amino acid metabolic process	15/149	195/18723	4.6184e-11	3.07017e-09	2.42073e-09	TAT/GLDC/MAT1A/PAH/BHMT/HAAO/OTC/HPD/ARG1/CPS1/AGXT/GLYAT/CDO1/BAAT/HNF4A	15
GO:0051918	Biological Process	negative regulation of fibrinolysis	6/149	10/18723	4.69625e-11	3.07017e-09	2.42073e-09	SERPINF2/F2/HRG/PLG/CPB2/APOH	6
GO:0030193	Biological Process	regulation of blood coagulation	10/149	66/18723	1.08294e-10	6.86521e-09	5.41299e-09	SERPINF2/VTN/PROC/F2/HRG/SERPINC1/PLG/CPB2/APOH/KNG1	10
GO:1900046	Biological Process	regulation of hemostasis	10/149	68/18723	1.47233e-10	9.05916e-09	7.14285e-09	SERPINF2/VTN/PROC/F2/HRG/SERPINC1/PLG/CPB2/APOH/KNG1	10
GO:0030195	Biological Process	negative regulation of blood coagulation	9/149	49/18723	1.5723e-10	9.39002e-09	7.40372e-09	SERPINF2/VTN/PROC/F2/HRG/PLG/CPB2/APOH/KNG1	9
GO:0044282	Biological Process	small molecule catabolic process	19/149	376/18723	1.61587e-10	9.39002e-09	7.40372e-09	TAT/GLDC/MAT1A/PAH/HAAO/CYP4A11/FABP1/OTC/HPD/CYP3A4/ADH4/ARG1/AGXT/CYP4F2/PON1/HAO1/CDO1/PCK1/CRABP1	19
GO:1902652	Biological Process	secondary alcohol metabolic process	13/149	147/18723	1.68833e-10	9.48275e-09	7.47684e-09	NR0B2/APOF/CYP1A2/ANGPTL3/CYP2C9/CYP3A4/APOA1/APOB/APOA5/PON1/APOA2/UGT1A4/UGT1A3	13
GO:0072330	Biological Process	monocarboxylic acid biosynthetic process	15/149	214/18723	1.72249e-10	9.48275e-09	7.47684e-09	CYP2C8/SLC27A5/CYP1A2/ELOVL2/CYP2C9/CYP3A4/APOA1/AGXT/APOA5/AKR1C4/APOC3/BAAT/CYP2E1/CYP8B1/FADS2	15
GO:0042572	Biological Process	retinol metabolic process	9/149	50/18723	1.90454e-10	9.96073e-09	7.85371e-09	TTR/CYP2C8/ADH1A/CYP1A2/CYP3A4/ADH4/ADH6/RBP4/ADH1C	9
GO:1900047	Biological Process	negative regulation of hemostasis	9/149	50/18723	1.90454e-10	9.96073e-09	7.85371e-09	SERPINF2/VTN/PROC/F2/HRG/PLG/CPB2/APOH/KNG1	9
GO:0042573	Biological Process	retinoic acid metabolic process	8/149	34/18723	2.02911e-10	1.03534e-08	8.16332e-09	CYP2C8/ADH1A/CYP3A4/ADH6/ADH1C/UGT1A9/UGT1A3/CRABP1	8
GO:0050818	Biological Process	regulation of coagulation	10/149	71/18723	2.29116e-10	1.14121e-08	8.9981e-09	SERPINF2/VTN/PROC/F2/HRG/SERPINC1/PLG/CPB2/APOH/KNG1	10
GO:0052548	Biological Process	regulation of endopeptidase activity	20/149	432/18723	2.41464e-10	1.17475e-08	9.26253e-09	SERPINF2/VTN/ITIH2/ITIH1/SERPINA4/AHSG/AMBP/HRG/SERPIND1/SERPINC1/FABP1/SPP2/ITIH4/PZP/KNG1/FETUB/SERPINA5/ITIH3/EFNA3/NLRP2	20
GO:0006690	Biological Process	icosanoid metabolic process	12/149	123/18723	2.78324e-10	1.3233e-08	1.04338e-08	CYP2C8/CYP4A11/CYP4A22/GSTA1/CYP2A6/CYP1A2/CYP2C9/CYP4F2/CYP2B6/AKR1C4/HPGD/CYP2E1	12
GO:0050819	Biological Process	negative regulation of coagulation	9/149	53/18723	3.30122e-10	1.5347e-08	1.21006e-08	SERPINF2/VTN/PROC/F2/HRG/PLG/CPB2/APOH/KNG1	9
GO:0006641	Biological Process	triglyceride metabolic process	11/149	100/18723	4.31463e-10	1.96222e-08	1.54714e-08	SLC27A5/APOH/APOA1/AADAC/APOB/CPS1/APOA5/APOC3/PCK1/APOA2/CYP2E1	11
GO:0034308	Biological Process	primary alcohol metabolic process	11/149	102/18723	5.35413e-10	2.38316e-08	1.87904e-08	TTR/CYP2C8/ADH1A/CYP1A2/CYP3A4/ADH4/ADH6/HAO1/AKR1C4/RBP4/ADH1C	11
GO:0051917	Biological Process	regulation of fibrinolysis	6/149	14/18723	6.54153e-10	2.85102e-08	2.24793e-08	SERPINF2/F2/HRG/PLG/CPB2/APOH	6
GO:0016042	Biological Process	lipid catabolic process	17/149	320/18723	7.41284e-10	3.14017e-08	2.47592e-08	CYP4A11/FABP1/CYP1A2/ANGPTL3/CYP3A4/APOA1/AADAC/APOB/CPS1/CYP4F2/APOA5/HAO1/APOC3/PCK1/APOA2/CRABP1/SPP1	17
GO:0052547	Biological Process	regulation of peptidase activity	20/149	461/18723	7.50519e-10	3.14017e-08	2.47592e-08	SERPINF2/VTN/ITIH2/ITIH1/SERPINA4/AHSG/AMBP/HRG/SERPIND1/SERPINC1/FABP1/SPP2/ITIH4/PZP/KNG1/FETUB/SERPINA5/ITIH3/EFNA3/NLRP2	20
GO:0019369	Biological Process	arachidonic acid metabolic process	9/149	59/18723	8.98903e-10	3.68726e-08	2.90729e-08	CYP2C8/CYP4A11/CYP4A22/CYP2A6/CYP1A2/CYP2C9/CYP4F2/CYP2B6/CYP2E1	9
GO:0006520	Biological Process	cellular amino acid metabolic process	16/149	284/18723	1.03426e-09	4.08238e-08	3.21883e-08	TAT/GLDC/MAT1A/PAH/BHMT/HAAO/OTC/HPD/ARG1/CPS1/AGXT/GLYAT/CDO1/BAAT/DPYS/HNF4A	16
GO:0015850	Biological Process	organic hydroxy compound transport	16/149	284/18723	1.03426e-09	4.08238e-08	3.21883e-08	SLC10A1/NR0B2/SLC22A1/SLC27A5/APOA1/APOB/APOA5/PON1/AKR1C4/SLCO1B1/APOC3/RBP4/APOA2/CYP8B1/SLC5A1/SPP1	16
GO:1901606	Biological Process	alpha-amino acid catabolic process	10/149	87/18723	1.78136e-09	6.9011e-08	5.4413e-08	TAT/GLDC/MAT1A/PAH/HAAO/OTC/HPD/ARG1/AGXT/CDO1	10
GO:0016125	Biological Process	sterol metabolic process	12/149	152/18723	3.23199e-09	1.22933e-07	9.69289e-08	NR0B2/APOF/CYP1A2/ANGPTL3/CYP2C9/CYP3A4/APOA1/APOB/APOA5/PON1/APOA2/CYP8B1	12
GO:1903035	Biological Process	negative regulation of response to wounding	10/149	94/18723	3.83934e-09	1.43427e-07	1.13087e-07	SERPINF2/VTN/PROC/F2/HRG/PLG/CPB2/APOH/KNG1/SPP1	10
GO:0006639	Biological Process	acylglycerol metabolic process	11/149	128/18723	6.13099e-09	2.25018e-07	1.77419e-07	SLC27A5/APOH/APOA1/AADAC/APOB/CPS1/APOA5/APOC3/PCK1/APOA2/CYP2E1	11
GO:0006638	Biological Process	neutral lipid metabolic process	11/149	129/18723	6.65722e-09	2.40119e-07	1.89326e-07	SLC27A5/APOH/APOA1/AADAC/APOB/CPS1/APOA5/APOC3/PCK1/APOA2/CYP2E1	11
GO:0061045	Biological Process	negative regulation of wound healing	9/149	78/18723	1.14762e-08	4.06917e-07	3.20841e-07	SERPINF2/VTN/PROC/F2/HRG/PLG/CPB2/APOH/KNG1	9
GO:0008203	Biological Process	cholesterol metabolic process	11/149	137/18723	1.25484e-08	4.3752e-07	3.4497e-07	NR0B2/APOF/CYP1A2/ANGPTL3/CYP2C9/CYP3A4/APOA1/APOB/APOA5/PON1/APOA2	11
GO:1904729	Biological Process	regulation of intestinal lipid absorption	5/149	11/18723	1.32657e-08	4.54948e-07	3.58711e-07	APOA1/APOA5/PRAP1/APOA2/CYP8B1	5
GO:0042178	Biological Process	xenobiotic catabolic process	7/149	37/18723	1.47905e-08	4.9906e-07	3.93493e-07	CYP2C8/CYP2A6/CYP1A2/CYP2C9/CYP3A4/CYP2B6/CYP2E1	7
GO:0009063	Biological Process	cellular amino acid catabolic process	10/149	110/18723	1.78708e-08	5.88707e-07	4.64176e-07	TAT/GLDC/MAT1A/PAH/HAAO/OTC/HPD/ARG1/AGXT/CDO1	10
GO:0008210	Biological Process	estrogen metabolic process	7/149	38/18723	1.80101e-08	5.88707e-07	4.64176e-07	CYP2C8/UGT2B7/CYP1A2/CYP2C9/CYP3A4/UGT2B4/UGT1A3	7
GO:0030194	Biological Process	positive regulation of blood coagulation	6/149	23/18723	2.07284e-08	6.57027e-07	5.18044e-07	SERPINF2/F2/HRG/PLG/CPB2/APOH	6
GO:1900048	Biological Process	positive regulation of hemostasis	6/149	23/18723	2.07284e-08	6.57027e-07	5.18044e-07	SERPINF2/F2/HRG/PLG/CPB2/APOH	6
GO:0046461	Biological Process	neutral lipid catabolic process	7/149	39/18723	2.18044e-08	6.70807e-07	5.28909e-07	APOA1/AADAC/APOB/CPS1/APOA5/APOC3/APOA2	7
GO:0046464	Biological Process	acylglycerol catabolic process	7/149	39/18723	2.18044e-08	6.70807e-07	5.28909e-07	APOA1/AADAC/APOB/CPS1/APOA5/APOC3/APOA2	7
GO:1905952	Biological Process	regulation of lipid localization	12/149	181/18723	2.32111e-08	7.03733e-07	5.54871e-07	APOC4/CYP4A11/APOA1/APOB/CYP4F2/APOA5/PON1/PRAP1/APOC3/APOA2/CYP8B1/SPP1	12
GO:0050820	Biological Process	positive regulation of coagulation	6/149	24/18723	2.74571e-08	8.20576e-07	6.46997e-07	SERPINF2/F2/HRG/PLG/CPB2/APOH	6
GO:0050892	Biological Process	intestinal absorption	7/149	41/18723	3.14501e-08	9.2667e-07	7.30649e-07	FABP1/APOA1/APOA5/PRAP1/APOA2/CYP8B1/SLC5A1	7
GO:0042730	Biological Process	fibrinolysis	6/149	25/18723	3.58916e-08	1.04285e-06	8.22253e-07	SERPINF2/F2/HRG/PLG/CPB2/APOH	6
GO:1904478	Biological Process	regulation of intestinal absorption	5/149	13/18723	3.64825e-08	1.0455e-06	8.24342e-07	APOA1/APOA5/PRAP1/APOA2/CYP8B1	5
GO:0042060	Biological Process	wound healing	17/149	422/18723	4.56787e-08	1.29135e-06	1.01819e-06	SERPINF2/VTN/PROC/F10/F2/HRG/SERPIND1/SERPINC1/PLG/CPB2/APOH/KNG1/CYP4F2/HGFAC/MUSTN1/F9/HNF4A	17
GO:0050996	Biological Process	positive regulation of lipid catabolic process	6/149	28/18723	7.48638e-08	2.0882e-06	1.64648e-06	FABP1/ANGPTL3/APOA1/AADAC/APOA5/APOA2	6
GO:0019433	Biological Process	triglyceride catabolic process	6/149	29/18723	9.37766e-08	2.58132e-06	2.03529e-06	APOA1/AADAC/APOB/CPS1/APOA5/APOC3	6
GO:1903034	Biological Process	regulation of response to wounding	11/149	167/18723	9.75095e-08	2.64922e-06	2.08882e-06	SERPINF2/VTN/PROC/F2/HRG/SERPINC1/PLG/CPB2/APOH/KNG1/SPP1	11
GO:0061041	Biological Process	regulation of wound healing	10/149	134/18723	1.18121e-07	3.16806e-06	2.49791e-06	SERPINF2/VTN/PROC/F2/HRG/SERPINC1/PLG/CPB2/APOH/KNG1	10
GO:0022600	Biological Process	digestive system process	9/149	104/18723	1.45095e-07	3.83817e-06	3.02628e-06	FABP1/APOA1/APOA5/PRAP1/RBP4/APOA2/CYP8B1/SLC5A1/KCNN4	9
GO:0044242	Biological Process	cellular lipid catabolic process	12/149	214/18723	1.46775e-07	3.83817e-06	3.02628e-06	FABP1/ANGPTL3/APOA1/AADAC/APOB/CPS1/APOA5/HAO1/APOC3/PCK1/APOA2/CRABP1	12
GO:0019835	Biological Process	cytolysis	6/149	32/18723	1.75413e-07	4.53042e-06	3.57209e-06	CFHR1/F2/HRG/C8B/C8A/C8G	6
GO:0009636	Biological Process	response to toxic substance	13/149	262/18723	1.80767e-07	4.61176e-06	3.63622e-06	AKR7A3/MIR675/H19/ALB/FABP1/GSTA1/ADH4/ARG1/CPS1/GLYAT/PON1/SLC6A14/LCN2	13
GO:1905954	Biological Process	positive regulation of lipid localization	9/149	110/18723	2.35497e-07	5.93567e-06	4.68008e-06	APOC4/CYP4A11/APOA1/APOB/CYP4F2/PON1/PRAP1/CYP8B1/SPP1	9
GO:0032368	Biological Process	regulation of lipid transport	10/149	149/18723	3.19483e-07	7.95666e-06	6.27356e-06	CYP4A11/APOA1/CYP4F2/APOA5/PON1/PRAP1/APOC3/APOA2/CYP8B1/SPP1	10
GO:0043651	Biological Process	linoleic acid metabolic process	5/149	20/18723	4.20173e-07	1.00665e-05	7.93711e-06	CYP4A11/CYP4A22/GSTA1/ELOVL2/FADS2	5
GO:0051004	Biological Process	regulation of lipoprotein lipase activity	5/149	20/18723	4.20173e-07	1.00665e-05	7.93711e-06	APOH/ANGPTL3/APOA1/APOA5/APOC3	5
GO:0052695	Biological Process	cellular glucuronidation	5/149	20/18723	4.20173e-07	1.00665e-05	7.93711e-06	UGT2B7/UGT2B4/UGT1A4/UGT1A9/UGT1A3	5
GO:0090303	Biological Process	positive regulation of wound healing	7/149	59/18723	4.23448e-07	1.00665e-05	7.93711e-06	SERPINF2/VTN/F2/HRG/PLG/CPB2/APOH	7
GO:0050994	Biological Process	regulation of lipid catabolic process	7/149	61/18723	5.34373e-07	1.25608e-05	9.90376e-06	FABP1/ANGPTL3/APOA1/AADAC/APOA5/APOC3/APOA2	7
GO:0098856	Biological Process	intestinal lipid absorption	5/149	21/18723	5.47949e-07	1.27368e-05	1.00425e-05	APOA1/APOA5/PRAP1/APOA2/CYP8B1	5
GO:0006063	Biological Process	uronic acid metabolic process	5/149	22/18723	7.04574e-07	1.60214e-05	1.26324e-05	UGT2B7/UGT2B4/UGT1A4/UGT1A9/UGT1A3	5
GO:0019585	Biological Process	glucuronate metabolic process	5/149	22/18723	7.04574e-07	1.60214e-05	1.26324e-05	UGT2B7/UGT2B4/UGT1A4/UGT1A9/UGT1A3	5
GO:0006633	Biological Process	fatty acid biosynthetic process	10/149	163/18723	7.32971e-07	1.64879e-05	1.30002e-05	CYP2C8/CYP1A2/ELOVL2/CYP2C9/CYP3A4/APOA1/APOA5/APOC3/CYP2E1/FADS2	10
GO:0030300	Biological Process	regulation of intestinal cholesterol absorption	4/149	10/18723	7.79445e-07	1.73468e-05	1.36774e-05	APOA1/APOA5/APOA2/CYP8B1	4
GO:0046503	Biological Process	glycerolipid catabolic process	7/149	65/18723	8.30397e-07	1.82862e-05	1.44181e-05	APOA1/AADAC/APOB/CPS1/APOA5/APOC3/APOA2	7
GO:0055090	Biological Process	acylglycerol homeostasis	6/149	42/18723	9.51042e-07	2.05111e-05	1.61724e-05	APOC4/ANGPTL3/APOA1/APOA5/APOC3/HNF4A	6
GO:0070328	Biological Process	triglyceride homeostasis	6/149	42/18723	9.51042e-07	2.05111e-05	1.61724e-05	APOC4/ANGPTL3/APOA1/APOA5/APOC3/HNF4A	6
GO:0030258	Biological Process	lipid modification	11/149	212/18723	1.06639e-06	2.27641e-05	1.79488e-05	CYP2C8/CYP4A22/FABP1/CYP3A4/APOA1/ADH4/HAO2/APOA5/HAO1/APOA2/CYP2E1	11
GO:0006775	Biological Process	fat-soluble vitamin metabolic process	6/149	44/18723	1.26313e-06	2.66916e-05	2.10455e-05	CYP3A4/CYP4F2/UGT1A4/GC/UGT1A3/CRABP1	6
GO:0007586	Biological Process	digestion	9/149	137/18723	1.51471e-06	3.16877e-05	2.49848e-05	FABP1/APOA1/APOA5/PRAP1/RBP4/APOA2/CYP8B1/SLC5A1/KCNN4	9
GO:1903036	Biological Process	positive regulation of response to wounding	7/149	72/18723	1.67734e-06	3.47426e-05	2.73934e-05	SERPINF2/VTN/F2/HRG/PLG/CPB2/APOH	7
GO:0019627	Biological Process	urea metabolic process	4/149	12/18723	1.8146e-06	3.61537e-05	2.8506e-05	OTC/CYP2C9/ARG1/CPS1	4
GO:0034370	Biological Process	triglyceride-rich lipoprotein particle remodeling	4/149	12/18723	1.8146e-06	3.61537e-05	2.8506e-05	APOA1/APOA5/APOC3/APOA2	4
GO:0034372	Biological Process	very-low-density lipoprotein particle remodeling	4/149	12/18723	1.8146e-06	3.61537e-05	2.8506e-05	APOA1/APOA5/APOC3/APOA2	4
GO:0071941	Biological Process	nitrogen cycle metabolic process	4/149	12/18723	1.8146e-06	3.61537e-05	2.8506e-05	OTC/CYP2C9/ARG1/CPS1	4
GO:0034377	Biological Process	plasma lipoprotein particle assembly	5/149	27/18723	2.09178e-06	4.12831e-05	3.25504e-05	APOA1/APOB/APOA5/APOC3/APOA2	5
GO:0006953	Biological Process	acute-phase response	6/149	49/18723	2.42167e-06	4.7347e-05	3.73316e-05	SERPINF2/AHSG/F2/ITIH4/TFR2/LCN2	6
GO:0033700	Biological Process	phospholipid efflux	4/149	13/18723	2.60487e-06	5.04573e-05	3.97839e-05	APOA1/APOA5/APOC3/APOA2	4
GO:0042759	Biological Process	long-chain fatty acid biosynthetic process	5/149	29/18723	3.03784e-06	5.83042e-05	4.5971e-05	CYP2C8/CYP1A2/CYP2C9/CYP3A4/CYP2E1	5
GO:0002526	Biological Process	acute inflammatory response	8/149	112/18723	3.1506e-06	5.99187e-05	4.72439e-05	SERPINF2/AHSG/F2/SERPINC1/ITIH4/TFR2/APOA2/LCN2	8
GO:0015721	Biological Process	bile acid and bile salt transport	5/149	30/18723	3.62212e-06	6.65084e-05	5.24397e-05	SLC10A1/NR0B2/SLC27A5/AKR1C4/SLCO1B1	5
GO:0034368	Biological Process	protein-lipid complex remodeling	5/149	30/18723	3.62212e-06	6.65084e-05	5.24397e-05	APOA1/APOB/APOA5/APOC3/APOA2	5
GO:0034369	Biological Process	plasma lipoprotein particle remodeling	5/149	30/18723	3.62212e-06	6.65084e-05	5.24397e-05	APOA1/APOB/APOA5/APOC3/APOA2	5
GO:0010896	Biological Process	regulation of triglyceride catabolic process	4/149	14/18723	3.62426e-06	6.65084e-05	5.24397e-05	APOA1/AADAC/APOA5/APOC3	4
GO:0065005	Biological Process	protein-lipid complex assembly	5/149	31/18723	4.29109e-06	7.80605e-05	6.15482e-05	APOA1/APOB/APOA5/APOC3/APOA2	5
GO:0032370	Biological Process	positive regulation of lipid transport	7/149	84/18723	4.76286e-06	8.58957e-05	6.77259e-05	CYP4A11/APOA1/CYP4F2/PON1/PRAP1/CYP8B1/SPP1	7
GO:0034367	Biological Process	protein-containing complex remodeling	5/149	32/18723	5.05325e-06	9.03539e-05	7.12411e-05	APOA1/APOB/APOA5/APOC3/APOA2	5
GO:0006544	Biological Process	glycine metabolic process	4/149	16/18723	6.50833e-06	0.000114415	9.02128e-05	GLDC/AGXT/GLYAT/BAAT	4
GO:0009074	Biological Process	aromatic amino acid family catabolic process	4/149	16/18723	6.50833e-06	0.000114415	9.02128e-05	TAT/PAH/HAAO/HPD	4
GO:0000096	Biological Process	sulfur amino acid metabolic process	5/149	34/18723	6.89356e-06	0.000120178	9.47562e-05	MAT1A/BHMT/CPS1/AGXT/CDO1	5
GO:0055088	Biological Process	lipid homeostasis	9/149	167/18723	7.72521e-06	0.000133563	0.00010531	APOC4/ASGR2/ANGPTL3/APOA1/APOB/APOA5/APOC3/APOA2/HNF4A	9
GO:0060191	Biological Process	regulation of lipase activity	7/149	91/18723	8.12547e-06	0.000139332	0.000109859	FGFR3/APOH/ANGPTL3/APOA1/APOA5/APOC3/APOA2	7
GO:0048732	Biological Process	gland development	14/149	436/18723	1.04254e-05	0.000177316	0.000139808	SERPINC1/CPB2/OTC/APOA1/ARG1/CPS1/NEURL1/CDO1/BAAT/IGF2/PCK1/SERPINA5/HNF4A/HOXB9	14
GO:0030299	Biological Process	intestinal cholesterol absorption	4/149	18/18723	1.08077e-05	0.000180879	0.000142617	APOA1/APOA5/APOA2/CYP8B1	4
GO:0060192	Biological Process	negative regulation of lipase activity	4/149	18/18723	1.08077e-05	0.000180879	0.000142617	ANGPTL3/APOA1/APOC3/APOA2	4
GO:0042632	Biological Process	cholesterol homeostasis	7/149	96/18723	1.15758e-05	0.000192195	0.000151539	ANGPTL3/APOA1/APOB/APOA5/APOC3/APOA2/HNF4A	7
GO:0055092	Biological Process	sterol homeostasis	7/149	97/18723	1.23938e-05	0.000204156	0.00016097	ANGPTL3/APOA1/APOB/APOA5/APOC3/APOA2/HNF4A	7
GO:0070989	Biological Process	oxidative demethylation	4/149	19/18723	1.36052e-05	0.000222361	0.000175324	CYP2C8/CYP1A2/CYP2C9/CYP3A4	4
GO:0019216	Biological Process	regulation of lipid metabolic process	12/149	331/18723	1.39169e-05	0.000225691	0.00017795	FGFR3/F2/FABP1/ANGPTL3/APOA1/AADAC/APOB/APOA5/APOC3/PCK1/APOA2/HNF4A	12
GO:0009069	Biological Process	serine family amino acid metabolic process	5/149	40/18723	1.56872e-05	0.000252444	0.000199044	GLDC/AGXT/GLYAT/CDO1/BAAT	5
GO:0042359	Biological Process	vitamin D metabolic process	4/149	20/18723	1.69015e-05	0.000269908	0.000212814	CYP3A4/UGT1A4/GC/UGT1A3	4
GO:0033344	Biological Process	cholesterol efflux	6/149	69/18723	1.82157e-05	0.000288692	0.000227624	APOA1/APOB/APOA5/PON1/APOC3/APOA2	6
GO:1901617	Biological Process	organic hydroxy compound biosynthetic process	10/149	237/18723	2.05233e-05	0.000319175	0.000251659	PAH/SLC27A5/CYP3A4/APOA1/APOB/APOA5/AKR1C4/BAAT/PCK1/CYP8B1	10
GO:0006067	Biological Process	ethanol metabolic process	4/149	21/18723	2.07494e-05	0.000319175	0.000251659	ADH1A/ADH4/ADH6/ADH1C	4
GO:0033762	Biological Process	response to glucagon	4/149	21/18723	2.07494e-05	0.000319175	0.000251659	ARG1/CPS1/CDO1/PCK1	4
GO:0044241	Biological Process	lipid digestion	4/149	21/18723	2.07494e-05	0.000319175	0.000251659	APOA1/APOA5/APOA2/CYP8B1	4
GO:0044058	Biological Process	regulation of digestive system process	5/149	44/18723	2.52368e-05	0.000385368	0.00030385	APOA1/APOA5/PRAP1/APOA2/CYP8B1	5
GO:0045834	Biological Process	positive regulation of lipid metabolic process	8/149	149/18723	2.57514e-05	0.000390376	0.000307798	FGFR3/F2/FABP1/ANGPTL3/APOA1/AADAC/APOA5/APOA2	8
GO:0015711	Biological Process	organic anion transport	12/149	354/18723	2.70166e-05	0.000406609	0.000320598	SLC10A1/NR0B2/CYP4A11/SLC27A5/ARG1/CYP4F2/SLC2A2/AKR1C4/SLCO1B1/SLC22A7/UGT1A3/SLC6A14	12
GO:0031099	Biological Process	regeneration	9/149	198/18723	3.00653e-05	0.000449261	0.000354228	NR0B2/CPB2/APOA1/APOA5/IGFBP1/MUSTN1/BAAT/APOA2/SPP1	9
GO:0071827	Biological Process	plasma lipoprotein particle organization	5/149	46/18723	3.1449e-05	0.000466604	0.000367902	APOA1/APOB/APOA5/APOC3/APOA2	5
GO:0032371	Biological Process	regulation of sterol transport	6/149	78/18723	3.68026e-05	0.000538399	0.00042451	APOA1/APOA5/PON1/APOC3/APOA2/CYP8B1	6
GO:0032374	Biological Process	regulation of cholesterol transport	6/149	78/18723	3.68026e-05	0.000538399	0.00042451	APOA1/APOA5/PON1/APOC3/APOA2/CYP8B1	6
GO:0030301	Biological Process	cholesterol transport	7/149	117/18723	4.19169e-05	0.000608959	0.000480145	APOA1/APOB/APOA5/PON1/APOC3/APOA2/CYP8B1	7
GO:0006778	Biological Process	porphyrin-containing compound metabolic process	5/149	49/18723	4.29183e-05	0.000619207	0.000488225	AMBP/CYP1A2/SLCO1B1/UGT1A4/HPX	5
GO:0071825	Biological Process	protein-lipid complex subunit organization	5/149	50/18723	4.73832e-05	0.000678943	0.000535324	APOA1/APOB/APOA5/APOC3/APOA2	5
GO:0042180	Biological Process	cellular ketone metabolic process	9/149	211/18723	4.93967e-05	0.000702979	0.000554276	BHMT/FABP1/APOA1/ADH4/CYP4F2/APOA5/CYP2B6/AKR1C4/APOC3	9
GO:0072329	Biological Process	monocarboxylic acid catabolic process	7/149	122/18723	5.47731e-05	0.000774226	0.000610452	CYP4A11/FABP1/AGXT/CYP4F2/HAO1/PCK1/CRABP1	7
GO:0000050	Biological Process	urea cycle	3/149	10/18723	5.6895e-05	0.000777937	0.000613378	OTC/ARG1/CPS1	3
GO:0000098	Biological Process	sulfur amino acid catabolic process	3/149	10/18723	5.6895e-05	0.000777937	0.000613378	MAT1A/AGXT/CDO1	3
GO:0035376	Biological Process	sterol import	3/149	10/18723	5.6895e-05	0.000777937	0.000613378	APOA1/APOC3/APOA2	3
GO:0051006	Biological Process	positive regulation of lipoprotein lipase activity	3/149	10/18723	5.6895e-05	0.000777937	0.000613378	APOH/APOA1/APOA5	3
GO:0070508	Biological Process	cholesterol import	3/149	10/18723	5.6895e-05	0.000777937	0.000613378	APOA1/APOC3/APOA2	3
GO:0046942	Biological Process	carboxylic acid transport	10/149	273/18723	6.79263e-05	0.00092274	0.00072755	SLC10A1/NR0B2/CYP4A11/SLC27A5/ARG1/CYP4F2/AKR1C4/SLCO1B1/UGT1A3/SLC6A14	10
GO:0046486	Biological Process	glycerolipid metabolic process	12/149	392/18723	7.22933e-05	0.000975726	0.000769328	SLC27A5/APOH/APOA1/AADAC/APOB/CPS1/APOA5/PON1/APOC3/PCK1/APOA2/CYP2E1	12
GO:0006694	Biological Process	steroid biosynthetic process	8/149	173/18723	7.4441e-05	0.000998273	0.000787106	SLC27A5/CYP3A4/APOA1/APOB/APOA5/AKR1C4/BAAT/CYP8B1	8
GO:0042167	Biological Process	heme catabolic process	3/149	11/18723	7.77741e-05	0.00100577	0.000793015	AMBP/SLCO1B1/UGT1A4	3
GO:0046149	Biological Process	pigment catabolic process	3/149	11/18723	7.77741e-05	0.00100577	0.000793015	AMBP/SLCO1B1/UGT1A4	3
GO:0052697	Biological Process	xenobiotic glucuronidation	3/149	11/18723	7.77741e-05	0.00100577	0.000793015	UGT1A4/UGT1A9/UGT1A3	3
GO:0061365	Biological Process	positive regulation of triglyceride lipase activity	3/149	11/18723	7.77741e-05	0.00100577	0.000793015	APOH/APOA1/APOA5	3
GO:0071377	Biological Process	cellular response to glucagon stimulus	3/149	11/18723	7.77741e-05	0.00100577	0.000793015	ARG1/CPS1/PCK1	3
GO:0051873	Biological Process	killing by host of symbiont cells	4/149	29/18723	7.83653e-05	0.00100577	0.000793015	CFHR1/F2/HRG/ARG1	4
GO:0051883	Biological Process	killing of cells in other organism involved in symbiotic interaction	4/149	29/18723	7.83653e-05	0.00100577	0.000793015	CFHR1/F2/HRG/ARG1	4
GO:0015918	Biological Process	sterol transport	7/149	130/18723	8.19334e-05	0.00104515	0.000824067	APOA1/APOB/APOA5/PON1/APOC3/APOA2/CYP8B1	7
GO:0008209	Biological Process	androgen metabolic process	4/149	30/18723	8.98642e-05	0.00113251	0.000892944	UGT2B7/CYP3A4/AKR1C4/SPP1	4
GO:0009072	Biological Process	aromatic amino acid family metabolic process	4/149	30/18723	8.98642e-05	0.00113251	0.000892944	TAT/PAH/HAAO/HPD	4
GO:0006826	Biological Process	iron ion transport	5/149	58/18723	9.73691e-05	0.00121974	0.000961723	HRG/TF/TFR2/HPX/LCN2	5
GO:0030212	Biological Process	hyaluronan metabolic process	4/149	31/18723	0.000102542	0.00126866	0.0010003	ITIH2/ITIH1/ITIH4/ITIH3	4
GO:0006787	Biological Process	porphyrin-containing compound catabolic process	3/149	12/18723	0.000103094	0.00126866	0.0010003	AMBP/SLCO1B1/UGT1A4	3
GO:0033015	Biological Process	tetrapyrrole catabolic process	3/149	12/18723	0.000103094	0.00126866	0.0010003	AMBP/SLCO1B1/UGT1A4	3
GO:0033013	Biological Process	tetrapyrrole metabolic process	5/149	59/18723	0.000105708	0.00129322	0.00101966	AMBP/CYP1A2/SLCO1B1/UGT1A4/HPX	5
GO:0045471	Biological Process	response to ethanol	7/149	137/18723	0.000113902	0.00138537	0.00109232	SLC10A1/NR0B2/ADH6/HPGD/RBP4/CDO1/CYP2E1	7
GO:0031638	Biological Process	zymogen activation	5/149	60/18723	0.000114584	0.00138561	0.00109251	SERPINF2/CPB2/APOH/HGFAC/F9	5
GO:0015914	Biological Process	phospholipid transport	6/149	96/18723	0.000118127	0.00142023	0.00111981	APOA1/APOA5/PRAP1/APOC3/APOA2/KCNN4	6
GO:0019748	Biological Process	secondary metabolic process	5/149	61/18723	0.000124021	0.00148259	0.00116897	AKR7A3/CYP2A6/CYP1A2/CYP3A4/AKR1C4	5
GO:0032102	Biological Process	negative regulation of response to external stimulus	12/149	420/18723	0.000138411	0.00164521	0.00129719	SERPINF2/VTN/PROC/F2/HRG/PLG/CPB2/APOH/APOA1/ARG1/KNG1/SPP1	12
GO:0006091	Biological Process	generation of precursor metabolites and energy	13/149	490/18723	0.000151673	0.00179265	0.00141345	AKR7A3/GLDC/HAAO/SLC27A5/ADH1A/CYP1A2/ADH4/ADH6/ALDOB/GYS2/AKR1C4/IGF2/ADH1C	13
GO:0015849	Biological Process	organic acid transport	10/149	303/18723	0.000160046	0.00188099	0.0014831	SLC10A1/NR0B2/CYP4A11/FABP1/SLC27A5/ARG1/CYP4F2/AKR1C4/SLCO1B1/SLC6A14	10
GO:1901361	Biological Process	organic cyclic compound catabolic process	13/149	495/18723	0.000167569	0.00192728	0.00151959	TAT/AKR7A3/PAH/AMBP/HAAO/CYP2A6/HPD/CYP1A2/CYP3A4/SLCO1B1/UGT1A4/DPYS/SPP1	13
GO:0009071	Biological Process	serine family amino acid catabolic process	3/149	14/18723	0.000168591	0.00192728	0.00151959	GLDC/AGXT/CDO1	3
GO:0010872	Biological Process	regulation of cholesterol esterification	3/149	14/18723	0.000168591	0.00192728	0.00151959	APOA1/APOA5/APOA2	3
GO:0042363	Biological Process	fat-soluble vitamin catabolic process	3/149	14/18723	0.000168591	0.00192728	0.00151959	CYP3A4/CYP4F2/CRABP1	3
GO:1901678	Biological Process	iron coordination entity transport	3/149	14/18723	0.000168591	0.00192728	0.00151959	HRG/HPX/LCN2	3
GO:0001889	Biological Process	liver development	7/149	147/18723	0.000176491	0.00200663	0.00158216	CPB2/OTC/ARG1/CPS1/BAAT/PCK1/HNF4A	7
GO:0051384	Biological Process	response to glucocorticoid	7/149	148/18723	0.000184035	0.00208109	0.00164087	TAT/ARG1/CPS1/AGXT/CDO1/PCK1/APOA2	7
GO:0006699	Biological Process	bile acid biosynthetic process	4/149	36/18723	0.000186129	0.00209345	0.00165062	SLC27A5/AKR1C4/BAAT/CYP8B1	4
GO:0061008	Biological Process	hepaticobiliary system development	7/149	150/18723	0.000199906	0.00223638	0.00176331	CPB2/OTC/ARG1/CPS1/BAAT/PCK1/HNF4A	7
GO:0006766	Biological Process	vitamin metabolic process	6/149	106/18723	0.000203675	0.00226642	0.001787	CYP3A4/CYP4F2/UGT1A4/GC/UGT1A3/CRABP1	6
GO:1901607	Biological Process	alpha-amino acid biosynthetic process	5/149	68/18723	0.000207826	0.00227096	0.00179058	PAH/BHMT/OTC/CPS1/AGXT	5
GO:0006570	Biological Process	tyrosine metabolic process	3/149	15/18723	0.00020951	0.00227096	0.00179058	TAT/PAH/HPD	3
GO:0034380	Biological Process	high-density lipoprotein particle assembly	3/149	15/18723	0.00020951	0.00227096	0.00179058	APOA1/APOA5/APOA2	3
GO:0034384	Biological Process	high-density lipoprotein particle clearance	3/149	15/18723	0.00020951	0.00227096	0.00179058	APOA1/APOC3/APOA2	3
GO:0055091	Biological Process	phospholipid homeostasis	3/149	15/18723	0.00020951	0.00227096	0.00179058	ANGPTL3/APOA1/HNF4A	3
GO:0098754	Biological Process	detoxification	7/149	152/18723	0.000216864	0.00233856	0.00184388	AKR7A3/MIR675/H19/ALB/FABP1/GSTA1/ADH4	7
GO:0006959	Biological Process	humoral immune response	10/149	317/18723	0.000230332	0.00247105	0.00194834	COLEC11/CFHR1/F2/HRG/TF/C8B/C8A/C8G/HPX/MASP2	10
GO:0090207	Biological Process	regulation of triglyceride metabolic process	4/149	39/18723	0.000255131	0.00269497	0.0021249	APOA1/AADAC/APOA5/APOC3	4
GO:0009111	Biological Process	vitamin catabolic process	3/149	16/18723	0.000256357	0.00269497	0.0021249	CYP3A4/CYP4F2/CRABP1	3
GO:0034375	Biological Process	high-density lipoprotein particle remodeling	3/149	16/18723	0.000256357	0.00269497	0.0021249	APOA1/APOC3/APOA2	3
GO:0070365	Biological Process	hepatocyte differentiation	3/149	16/18723	0.000256357	0.00269497	0.0021249	CPS1/PCK1/HNF4A	3
GO:0015718	Biological Process	monocarboxylic acid transport	6/149	111/18723	0.000261689	0.00273727	0.00215825	SLC10A1/NR0B2/SLC27A5/AKR1C4/SLCO1B1/UGT1A3	6
GO:1901568	Biological Process	fatty acid derivative metabolic process	5/149	74/18723	0.000309119	0.0031893	0.00251466	CYP4A11/SLC27A5/ELOVL2/CYP4F2/HPGD	5
GO:0009812	Biological Process	flavonoid metabolic process	3/149	17/18723	0.000309478	0.0031893	0.00251466	UGT1A4/UGT1A9/UGT1A3	3
GO:1901569	Biological Process	fatty acid derivative catabolic process	3/149	17/18723	0.000309478	0.0031893	0.00251466	CYP4A11/CYP4F2/HPGD	3
GO:1990748	Biological Process	cellular detoxification	6/149	116/18723	0.00033197	0.00340432	0.0026842	MIR675/H19/ALB/FABP1/GSTA1/ADH4	6
GO:0042168	Biological Process	heme metabolic process	4/149	42/18723	0.000340827	0.0034781	0.00274237	AMBP/SLCO1B1/UGT1A4/HPX	4
GO:0008652	Biological Process	cellular amino acid biosynthetic process	5/149	76/18723	0.000350038	0.00353758	0.00278927	PAH/BHMT/OTC/CPS1/AGXT	5
GO:0031100	Biological Process	animal organ regeneration	5/149	76/18723	0.000350038	0.00353758	0.00278927	NR0B2/CPB2/APOA1/BAAT/APOA2	5
GO:0006957	Biological Process	complement activation, alternative pathway	3/149	18/18723	0.000369212	0.00364336	0.00287267	C8B/C8A/C8G	3
GO:0009404	Biological Process	toxin metabolic process	3/149	18/18723	0.000369212	0.00364336	0.00287267	AKR7A3/CYP1A2/CYP3A4	3
GO:0034433	Biological Process	steroid esterification	3/149	18/18723	0.000369212	0.00364336	0.00287267	APOA1/APOA5/APOA2	3
GO:0034434	Biological Process	sterol esterification	3/149	18/18723	0.000369212	0.00364336	0.00287267	APOA1/APOA5/APOA2	3
GO:0034435	Biological Process	cholesterol esterification	3/149	18/18723	0.000369212	0.00364336	0.00287267	APOA1/APOA5/APOA2	3
GO:0031960	Biological Process	response to corticosteroid	7/149	167/18723	0.000384515	0.00377655	0.00297768	TAT/ARG1/CPS1/AGXT/CDO1/PCK1/APOA2	7
GO:0006790	Biological Process	sulfur compound metabolic process	10/149	339/18723	0.000392197	0.003834	0.00302298	MAT1A/BHMT/NAT8/GSTA1/ELOVL2/CPS1/AGXT/GLYAT/CDO1/BAAT	10
GO:1901616	Biological Process	organic hydroxy compound catabolic process	5/149	78/18723	0.000394928	0.00384274	0.00302988	CYP4A11/CYP3A4/ADH4/CYP4F2/HAO1	5
GO:0031667	Biological Process	response to nutrient levels	12/149	474/18723	0.00041735	0.00404211	0.00318707	SLC10A1/SERPINC1/ALB/OTC/APOA1/ARG1/CPS1/PON1/PCK1/CYP8B1/SPP1/LCN2	12
GO:0051180	Biological Process	vitamin transport	4/149	45/18723	0.000445381	0.00429371	0.00338545	APOA1/SLC2A2/AFM/GC	4
GO:0097237	Biological Process	cellular response to toxic substance	6/149	124/18723	0.000474305	0.00455159	0.00358878	MIR675/H19/ALB/FABP1/GSTA1/ADH4	6
GO:0043691	Biological Process	reverse cholesterol transport	3/149	20/18723	0.000509828	0.00487013	0.00383994	APOA1/APOC3/APOA2	3
GO:0042440	Biological Process	pigment metabolic process	5/149	84/18723	0.000555908	0.00528618	0.00416798	AMBP/SLCO1B1/UGT1A4/UGT1A9/HPX	5
GO:0097006	Biological Process	regulation of plasma lipoprotein particle levels	5/149	85/18723	0.000586911	0.00555573	0.00438051	APOA1/APOB/APOA5/APOC3/APOA2	5
GO:0006956	Biological Process	complement activation	6/149	130/18723	0.000609226	0.00574099	0.00452658	COLEC11/CFHR1/C8B/C8A/C8G/MASP2	6
GO:0008206	Biological Process	bile acid metabolic process	4/149	49/18723	0.000617939	0.00579699	0.00457074	SLC27A5/AKR1C4/BAAT/CYP8B1	4
GO:0006898	Biological Process	receptor-mediated endocytosis	8/149	244/18723	0.000762684	0.00712293	0.0056162	ACKR3/VTN/TF/CACNG4/APOA5/TFR2/APOC3/ASGR1	8
GO:0090208	Biological Process	positive regulation of triglyceride metabolic process	3/149	23/18723	0.000778292	0.00723639	0.00570565	APOA1/AADAC/APOA5	3
GO:0034381	Biological Process	plasma lipoprotein particle clearance	4/149	53/18723	0.000833272	0.00771329	0.00608168	APOA1/APOB/APOC3/APOA2	4
GO:0031639	Biological Process	plasminogen activation	3/149	24/18723	0.000884311	0.00811394	0.00639758	SERPINF2/CPB2/APOH	3
GO:1903428	Biological Process	positive regulation of reactive oxygen species biosynthetic process	3/149	24/18723	0.000884311	0.00811394	0.00639758	MIR675/H19/LCN2	3
GO:0015748	Biological Process	organophosphate ester transport	6/149	140/18723	0.000898286	0.00820617	0.0064703	APOA1/APOA5/PRAP1/APOC3/APOA2/KCNN4	6
GO:0050731	Biological Process	positive regulation of peptidyl-tyrosine phosphorylation	7/149	193/18723	0.000907957	0.00825846	0.00651153	AFAP1L2/FGFR3/VTN/NEURL1/IGF2/HPX/EFNA5	7
GO:0051702	Biological Process	biological process involved in interaction with symbiont	5/149	94/18723	0.000927597	0.00840058	0.00662358	CFHR1/F2/HRG/PLG/ARG1	5
GO:0009743	Biological Process	response to carbohydrate	8/149	253/18723	0.000963954	0.0086549	0.00682411	NR0B2/CPB2/APOB/GYS2/PCK1/APOA2/HNF4A/EFNA5	8
GO:0097305	Biological Process	response to alcohol	8/149	253/18723	0.000963954	0.0086549	0.00682411	SLC10A1/NR0B2/ADH6/HPGD/RBP4/CDO1/CYP2E1/CYP8B1	8
GO:0003071	Biological Process	renal system process involved in regulation of systemic arterial blood pressure	3/149	25/18723	0.000999064	0.00893181	0.00704244	SERPINF2/CYP4A11/CYP4F2	3
GO:0046456	Biological Process	icosanoid biosynthetic process	4/149	56/18723	0.00102608	0.00913427	0.00720208	CYP2C8/CYP4A11/CYP4A22/CYP2C9	4
GO:0006706	Biological Process	steroid catabolic process	3/149	26/18723	0.00112282	0.00995316	0.00784774	CYP1A2/CYP3A4/SPP1	3
GO:0010043	Biological Process	response to zinc ion	4/149	58/18723	0.00117079	0.0103346	0.00814846	HAAO/OTC/ARG1/CPS1	4
GO:0002719	Biological Process	negative regulation of cytokine production involved in immune response	3/149	27/18723	0.00125585	0.0110388	0.00870373	APOA1/ARG1/APOA2	3
GO:0050730	Biological Process	regulation of peptidyl-tyrosine phosphorylation	8/149	264/18723	0.00126555	0.0110775	0.00873427	AFAP1L2/FGFR3/VTN/HRG/NEURL1/IGF2/HPX/EFNA5	8
GO:0098869	Biological Process	cellular oxidant detoxification	5/149	101/18723	0.00128042	0.011161	0.00880009	MIR675/H19/ALB/FABP1/GSTA1	5
GO:0062012	Biological Process	regulation of small molecule metabolic process	9/149	334/18723	0.00144208	0.012518	0.00987001	MIR675/BHMT/H19/FABP1/APOA1/APOB/APOA5/APOC3/IGF2	9
GO:0000041	Biological Process	transition metal ion transport	5/149	105/18723	0.00152186	0.0131559	0.010373	HRG/TF/TFR2/HPX/LCN2	5
GO:0009749	Biological Process	response to glucose	7/149	212/18723	0.00156198	0.0134472	0.0106027	NR0B2/CPB2/GYS2/PCK1/APOA2/HNF4A/EFNA5	7
GO:0048545	Biological Process	response to steroid hormone	9/149	339/18723	0.00159688	0.0136913	0.0107951	TAT/SRARP/ARG1/CPS1/AGXT/CDO1/PCK1/APOA2/SPP1	9
GO:0070542	Biological Process	response to fatty acid	4/149	64/18723	0.00168996	0.0143715	0.0113315	GLDC/CPS1/PON1/AKR1C4	4
GO:1903409	Biological Process	reactive oxygen species biosynthetic process	4/149	64/18723	0.00168996	0.0143715	0.0113315	MIR675/H19/CYP1A2/LCN2	4
GO:0045940	Biological Process	positive regulation of steroid metabolic process	3/149	30/18723	0.00171302	0.0145086	0.0114396	APOA1/APOA5/APOA2	3
GO:0009746	Biological Process	response to hexose	7/149	219/18723	0.00187891	0.0158495	0.0124968	NR0B2/CPB2/GYS2/PCK1/APOA2/HNF4A/EFNA5	7
GO:0006879	Biological Process	cellular iron ion homeostasis	4/149	67/18723	0.00200152	0.016816	0.0132589	TF/TFR2/HPX/LCN2	4
GO:0010039	Biological Process	response to iron ion	3/149	32/18723	0.00206858	0.0173099	0.0136483	TF/TFR2/LCN2	3
GO:0031640	Biological Process	killing of cells of other organism	4/149	68/18723	0.00211363	0.0176164	0.01389	CFHR1/F2/HRG/ARG1	4
GO:0034284	Biological Process	response to monosaccharide	7/149	225/18723	0.00218843	0.0181675	0.0143245	NR0B2/CPB2/GYS2/PCK1/APOA2/HNF4A/EFNA5	7
GO:0060193	Biological Process	positive regulation of lipase activity	4/149	69/18723	0.00223	0.0184394	0.0145388	FGFR3/APOH/APOA1/APOA5	4
GO:0098657	Biological Process	import into cell	7/149	227/18723	0.00229992	0.0189426	0.0149356	SLC22A1/SLC27A5/TFR2/SLC5A1/ATP1B1/SLC6A14/LCN2	7
GO:0043200	Biological Process	response to amino acid	5/149	116/18723	0.00235788	0.0193439	0.015252	ARG1/CPS1/NEURL1/CDO1/PCK1	5
GO:0000038	Biological Process	very long-chain fatty acid metabolic process	3/149	34/18723	0.00246684	0.0200802	0.0158326	SLC27A5/ELOVL2/CYP4F2	3
GO:0009112	Biological Process	nucleobase metabolic process	3/149	34/18723	0.00246684	0.0200802	0.0158326	TTR/CPS1/DPYS	3
GO:0030203	Biological Process	glycosaminoglycan metabolic process	5/149	118/18723	0.00253982	0.0205942	0.0162379	ITIH2/ITIH1/PGLYRP2/ITIH4/ITIH3	5
GO:0044273	Biological Process	sulfur compound catabolic process	3/149	35/18723	0.0026825	0.0215945	0.0170266	MAT1A/AGXT/CDO1	3
GO:0034756	Biological Process	regulation of iron ion transport	2/149	10/18723	0.0027148	0.0215945	0.0170266	TF/LCN2	2
GO:0036109	Biological Process	alpha-linolenic acid metabolic process	2/149	10/18723	0.0027148	0.0215945	0.0170266	ELOVL2/FADS2	2
GO:0072378	Biological Process	blood coagulation, fibrin clot formation	2/149	10/18723	0.0027148	0.0215945	0.0170266	SERPINC1/APOH	2
GO:2000121	Biological Process	regulation of removal of superoxide radicals	2/149	10/18723	0.0027148	0.0215945	0.0170266	MIR675/H19	2
GO:0070988	Biological Process	demethylation	4/149	73/18723	0.00273972	0.0217102	0.0171178	CYP2C8/CYP1A2/CYP2C9/CYP3A4	4
GO:0048771	Biological Process	tissue remodeling	6/149	175/18723	0.00279351	0.0220529	0.017388	HRG/TF/PLG/SPP2/ARG1/SPP1	6
GO:0002455	Biological Process	humoral immune response mediated by circulating immunoglobulin	5/149	121/18723	0.00283156	0.0222692	0.0175586	C8B/C8A/C8G/HPX/MASP2	5
GO:0046470	Biological Process	phosphatidylcholine metabolic process	4/149	74/18723	0.00287861	0.0225545	0.0177835	APOA1/APOA5/PON1/APOA2	4
GO:0010038	Biological Process	response to metal ion	9/149	373/18723	0.00303842	0.0237178	0.0187007	TAT/TF/HAAO/OTC/CYP1A2/ARG1/CPS1/TFR2/LCN2	9
GO:0009914	Biological Process	hormone transport	8/149	306/18723	0.00316884	0.0245671	0.0193703	TTR/NR0B2/TFR2/SLCO1B1/RBP4/HNF4A/EFNA5/SPP1	8
GO:2000379	Biological Process	positive regulation of reactive oxygen species metabolic process	4/149	76/18723	0.0031707	0.0245671	0.0193703	F2/MIR675/H19/LCN2	4
GO:0001867	Biological Process	complement activation, lectin pathway	2/149	11/18723	0.0033008	0.0250191	0.0197268	COLEC11/MASP2	2
GO:0010248	Biological Process	establishment or maintenance of transmembrane electrochemical gradient	2/149	11/18723	0.0033008	0.0250191	0.0197268	SLC22A1/ATP1B1	2
GO:0010269	Biological Process	response to selenium ion	2/149	11/18723	0.0033008	0.0250191	0.0197268	APOB/ARG1	2
GO:0015886	Biological Process	heme transport	2/149	11/18723	0.0033008	0.0250191	0.0197268	HRG/HPX	2
GO:0034379	Biological Process	very-low-density lipoprotein particle assembly	2/149	11/18723	0.0033008	0.0250191	0.0197268	APOB/APOC3	2
GO:0070327	Biological Process	thyroid hormone transport	2/149	11/18723	0.0033008	0.0250191	0.0197268	TTR/SLCO1B1	2
GO:0032373	Biological Process	positive regulation of sterol transport	3/149	38/18723	0.00339792	0.02557	0.0201611	APOA1/PON1/CYP8B1	3
GO:0032376	Biological Process	positive regulation of cholesterol transport	3/149	38/18723	0.00339792	0.02557	0.0201611	APOA1/PON1/CYP8B1	3
GO:0051047	Biological Process	positive regulation of secretion	8/149	310/18723	0.00342818	0.0257052	0.0202677	NR0B2/CPB2/CYP4A11/CYP4F2/TFR2/RBP4/KCNN4/SPP1	8
GO:0009064	Biological Process	glutamine family amino acid metabolic process	4/149	78/18723	0.00348239	0.0260184	0.0205147	TAT/OTC/ARG1/CPS1	4
GO:0002701	Biological Process	negative regulation of production of molecular mediator of immune response	3/149	39/18723	0.00365982	0.0270542	0.0213314	APOA1/ARG1/APOA2	3
GO:0045923	Biological Process	positive regulation of fatty acid metabolic process	3/149	39/18723	0.00365982	0.0270542	0.0213314	FABP1/APOA1/APOA5	3
GO:0071548	Biological Process	response to dexamethasone	3/149	39/18723	0.00365982	0.0270542	0.0213314	ARG1/CPS1/PCK1	3
GO:0006022	Biological Process	aminoglycan metabolic process	5/149	129/18723	0.00372735	0.0274564	0.0216485	ITIH2/ITIH1/PGLYRP2/ITIH4/ITIH3	5
GO:1901661	Biological Process	quinone metabolic process	3/149	40/18723	0.00393372	0.0284248	0.022412	ADH4/CYP4F2/AKR1C4	3
GO:0006534	Biological Process	cysteine metabolic process	2/149	12/18723	0.00394034	0.0284248	0.022412	AGXT/CDO1	2
GO:0032782	Biological Process	bile acid secretion	2/149	12/18723	0.00394034	0.0284248	0.022412	SLC10A1/UGT1A3	2
GO:0046185	Biological Process	aldehyde catabolic process	2/149	12/18723	0.00394034	0.0284248	0.022412	ADH4/AGXT	2
GO:0070943	Biological Process	neutrophil-mediated killing of symbiont cell	2/149	12/18723	0.00394034	0.0284248	0.022412	F2/ARG1	2
GO:0072376	Biological Process	protein activation cascade	2/149	12/18723	0.00394034	0.0284248	0.022412	SERPINC1/APOH	2
GO:0019439	Biological Process	aromatic compound catabolic process	10/149	467/18723	0.0042413	0.0304069	0.0239749	TAT/PAH/AMBP/HAAO/CYP2A6/HPD/PON1/SLCO1B1/UGT1A4/DPYS	10
GO:0010565	Biological Process	regulation of cellular ketone metabolic process	5/149	133/18723	0.00424418	0.0304069	0.0239749	BHMT/FABP1/APOA1/APOA5/APOC3	5
GO:0001101	Biological Process	response to acid chemical	5/149	135/18723	0.00452091	0.0321692	0.0253644	ARG1/CPS1/NEURL1/CDO1/PCK1	5
GO:0042157	Biological Process	lipoprotein metabolic process	5/149	135/18723	0.00452091	0.0321692	0.0253644	APOA1/APOB/APOA5/APOC3/APOA2	5
GO:0007494	Biological Process	midgut development	2/149	13/18723	0.00463254	0.0325211	0.0256418	OTC/CPS1	2
GO:0010755	Biological Process	regulation of plasminogen activation	2/149	13/18723	0.00463254	0.0325211	0.0256418	SERPINF2/CPB2	2
GO:0018206	Biological Process	peptidyl-methionine modification	2/149	13/18723	0.00463254	0.0325211	0.0256418	APOA1/APOA2	2
GO:2001198	Biological Process	regulation of dendritic cell differentiation	2/149	13/18723	0.00463254	0.0325211	0.0256418	TMEM176B/TMEM176A	2
GO:0055072	Biological Process	iron ion homeostasis	4/149	85/18723	0.00473638	0.0331388	0.0261289	TF/TFR2/HPX/LCN2	4
GO:0030879	Biological Process	mammary gland development	5/149	137/18723	0.00481027	0.0335436	0.026448	SERPINC1/ARG1/NEURL1/CDO1/HOXB9	5
GO:0015908	Biological Process	fatty acid transport	4/149	86/18723	0.00493722	0.0342009	0.0269663	CYP4A11/FABP1/SLC27A5/CYP4F2	4
GO:1903510	Biological Process	mucopolysaccharide metabolic process	4/149	86/18723	0.00493722	0.0342009	0.0269663	ITIH2/ITIH1/ITIH4/ITIH3	4
GO:0019915	Biological Process	lipid storage	4/149	87/18723	0.0051437	0.0353968	0.0279092	APOC4/ANGPTL3/APOA1/APOB	4
GO:0044070	Biological Process	regulation of anion transport	4/149	87/18723	0.0051437	0.0353968	0.0279092	SLC10A1/CYP4A11/ARG1/CYP4F2	4
GO:0046165	Biological Process	alcohol biosynthetic process	5/149	140/18723	0.00526863	0.0361376	0.0284934	CYP3A4/APOA1/APOB/APOA5/PCK1	5
GO:0018158	Biological Process	protein oxidation	2/149	14/18723	0.00537654	0.0361663	0.0285159	APOA1/APOA2	2
GO:0033212	Biological Process	iron import into cell	2/149	14/18723	0.00537654	0.0361663	0.0285159	TFR2/LCN2	2
GO:0038183	Biological Process	bile acid signaling pathway	2/149	14/18723	0.00537654	0.0361663	0.0285159	SLC10A1/CYP8B1	2
GO:0050667	Biological Process	homocysteine metabolic process	2/149	14/18723	0.00537654	0.0361663	0.0285159	BHMT/CPS1	2
GO:0070942	Biological Process	neutrophil mediated cytotoxicity	2/149	14/18723	0.00537654	0.0361663	0.0285159	F2/ARG1	2
GO:2001140	Biological Process	positive regulation of phospholipid transport	2/149	14/18723	0.00537654	0.0361663	0.0285159	APOA1/PRAP1	2
GO:0032488	Biological Process	Cdc42 protein signal transduction	2/149	15/18723	0.00617146	0.0409157	0.0322607	APOA1/APOC3	2
GO:0051791	Biological Process	medium-chain fatty acid metabolic process	2/149	15/18723	0.00617146	0.0409157	0.0322607	CYP4A11/CYP4A22	2
GO:0060456	Biological Process	positive regulation of digestive system process	2/149	15/18723	0.00617146	0.0409157	0.0322607	PRAP1/CYP8B1	2
GO:2001138	Biological Process	regulation of phospholipid transport	2/149	15/18723	0.00617146	0.0409157	0.0322607	APOA1/PRAP1	2
GO:0007595	Biological Process	lactation	3/149	47/18723	0.00619994	0.0409157	0.0322607	SERPINC1/NEURL1/CDO1	3
GO:0032369	Biological Process	negative regulation of lipid transport	3/149	47/18723	0.00619994	0.0409157	0.0322607	CYP4F2/APOC3/APOA2	3
GO:0007589	Biological Process	body fluid secretion	4/149	93/18723	0.00650488	0.0425257	0.0335301	SERPINC1/NEURL1/CDO1/KCNN4	4
GO:0019217	Biological Process	regulation of fatty acid metabolic process	4/149	93/18723	0.00650488	0.0425257	0.0335301	FABP1/APOA1/APOA5/APOC3	4
GO:0051591	Biological Process	response to cAMP	4/149	93/18723	0.00650488	0.0425257	0.0335301	CPS1/AGXT/CDO1/PCK1	4
GO:0043270	Biological Process	positive regulation of ion transport	7/149	275/18723	0.00654338	0.0426441	0.0336235	F2/CYP4A11/CACNG4/CYP4F2/ATP1B1/KCNN4/LCN2	7
GO:0120009	Biological Process	intermembrane lipid transfer	3/149	48/18723	0.0065752	0.0427184	0.0336821	APOA1/APOB/APOA2	3
GO:0044272	Biological Process	sulfur compound biosynthetic process	5/149	148/18723	0.00664089	0.0430116	0.0339133	MAT1A/BHMT/GSTA1/ELOVL2/CDO1	5
GO:0006692	Biological Process	prostanoid metabolic process	3/149	49/18723	0.00696372	0.0439475	0.0346512	GSTA1/AKR1C4/HPGD	3
GO:0006693	Biological Process	prostaglandin metabolic process	3/149	49/18723	0.00696372	0.0439475	0.0346512	GSTA1/AKR1C4/HPGD	3
GO:0014075	Biological Process	response to amine	3/149	49/18723	0.00696372	0.0439475	0.0346512	GLDC/ARG1/CPS1	3
GO:0042304	Biological Process	regulation of fatty acid biosynthetic process	3/149	49/18723	0.00696372	0.0439475	0.0346512	APOA1/APOA5/APOC3	3
GO:0001977	Biological Process	renal system process involved in regulation of blood volume	2/149	16/18723	0.00701648	0.0439475	0.0346512	CYP4A11/CYP4F2	2
GO:0006206	Biological Process	pyrimidine nucleobase metabolic process	2/149	16/18723	0.00701648	0.0439475	0.0346512	CPS1/DPYS	2
GO:0006555	Biological Process	methionine metabolic process	2/149	16/18723	0.00701648	0.0439475	0.0346512	MAT1A/BHMT	2
GO:0034374	Biological Process	low-density lipoprotein particle remodeling	2/149	16/18723	0.00701648	0.0439475	0.0346512	APOB/APOA2	2
GO:0060330	Biological Process	regulation of response to interferon-gamma	2/149	16/18723	0.00701648	0.0439475	0.0346512	ARG1/HPX	2
GO:0060334	Biological Process	regulation of interferon-gamma-mediated signaling pathway	2/149	16/18723	0.00701648	0.0439475	0.0346512	ARG1/HPX	2
GO:0097284	Biological Process	hepatocyte apoptotic process	2/149	16/18723	0.00701648	0.0439475	0.0346512	MIR675/H19	2
GO:1904064	Biological Process	positive regulation of cation transmembrane transport	5/149	151/18723	0.00721459	0.0450535	0.0355232	F2/CACNG4/ATP1B1/KCNN4/LCN2	5
GO:0032964	Biological Process	collagen biosynthetic process	3/149	51/18723	0.00778096	0.0484457	0.0381979	SERPINF2/F2/ARG1	3
GO:0000097	Biological Process	sulfur amino acid biosynthetic process	2/149	17/18723	0.00791074	0.0491076	0.0387198	BHMT/CDO1	2
GO:0034614	Biological Process	cellular response to reactive oxygen species	5/149	155/18723	0.0080322	0.0497141	0.0391979	MIR675/H19/FABP1/ARG1/LCN2	5
GO:0072562	Cellular Component	blood microparticle	26/148	146/19550	1.49347e-28	2.62851e-26	2.23235e-26	SERPINF2/VTN/ITIH2/ITIH1/CFHR1/AHSG/F2/AMBP/HRG/TF/SERPINC1/A1BG/PLG/ALB/CPN2/ITIH4/APOA1/PZP/KNG1/PON1/AFM/C8A/APOA2/C8G/HPX/GC	26
GO:0062023	Cellular Component	collagen-containing extracellular matrix	24/148	425/19550	1.50073e-14	1.32064e-12	1.1216e-12	SERPINF2/VTN/ITIH2/ITIH1/AHSG/F2/AMBP/HRG/SERPINC1/A1BG/PLG/SPP2/COL2A1/APOH/ANGPTL3/ITIH4/APOA1/PZP/KNG1/APOC3/F9/SERPINA5/NPNT/HPX	24
GO:0034364	Cellular Component	high-density lipoprotein particle	9/148	27/19550	2.66559e-13	1.56381e-11	1.32812e-11	APOF/APOC4/APOH/APOA1/APOB/APOA5/PON1/APOC3/APOA2	9
GO:0005788	Cellular Component	endoplasmic reticulum lumen	19/148	313/19550	2.90785e-12	1.27945e-10	1.08662e-10	ITIH2/PROC/AHSG/F10/F2/SERPIND1/TF/SERPINC1/ALB/SPP2/COL2A1/APOA1/APOB/KNG1/APOA5/IGFBP1/F9/APOA2/SPP1	19
GO:0034358	Cellular Component	plasma lipoprotein particle	9/148	36/19550	5.05372e-12	1.48242e-10	1.259e-10	APOF/APOC4/APOH/APOA1/APOB/APOA5/PON1/APOC3/APOA2	9
GO:1990777	Cellular Component	lipoprotein particle	9/148	36/19550	5.05372e-12	1.48242e-10	1.259e-10	APOF/APOC4/APOH/APOA1/APOB/APOA5/PON1/APOC3/APOA2	9
GO:0031983	Cellular Component	vesicle lumen	19/148	327/19550	6.25994e-12	1.57393e-10	1.33671e-10	SERPINF2/SERPINA4/TTR/AHSG/HRG/TF/A1BG/PLG/ALB/SPP2/APOH/ITIH4/APOA1/APOB/ARG1/KNG1/IGF2/ITIH3/LCN2	19
GO:0032994	Cellular Component	protein-lipid complex	9/148	39/19550	1.11589e-11	2.45495e-10	2.08495e-10	APOF/APOC4/APOH/APOA1/APOB/APOA5/PON1/APOC3/APOA2	9
GO:0034774	Cellular Component	secretory granule lumen	18/148	322/19550	4.42222e-11	8.6479e-10	7.34451e-10	SERPINF2/SERPINA4/TTR/AHSG/HRG/TF/A1BG/PLG/ALB/SPP2/APOH/ITIH4/APOA1/ARG1/KNG1/IGF2/ITIH3/LCN2	18
GO:0060205	Cellular Component	cytoplasmic vesicle lumen	18/148	325/19550	5.14988e-11	9.06379e-10	7.69771e-10	SERPINF2/SERPINA4/TTR/AHSG/HRG/TF/A1BG/PLG/ALB/SPP2/APOH/ITIH4/APOA1/ARG1/KNG1/IGF2/ITIH3/LCN2	18
GO:0034361	Cellular Component	very-low-density lipoprotein particle	7/148	20/19550	8.81854e-11	1.29339e-09	1.09845e-09	APOC4/APOH/APOA1/APOB/APOA5/APOC3/APOA2	7
GO:0034385	Cellular Component	triglyceride-rich plasma lipoprotein particle	7/148	20/19550	8.81854e-11	1.29339e-09	1.09845e-09	APOC4/APOH/APOA1/APOB/APOA5/APOC3/APOA2	7
GO:0042627	Cellular Component	chylomicron	6/148	13/19550	2.79242e-10	3.78051e-09	3.21072e-09	APOH/APOA1/APOB/APOA5/APOC3/APOA2	6
GO:0031091	Cellular Component	platelet alpha granule	9/148	91/19550	2.95647e-08	3.7167e-07	3.15653e-07	SERPINF2/AHSG/HRG/A1BG/PLG/ALB/KNG1/IGF2/SERPINA5	9
GO:0031093	Cellular Component	platelet alpha granule lumen	8/148	67/19550	3.98876e-08	4.68014e-07	3.97476e-07	SERPINF2/AHSG/HRG/A1BG/PLG/ALB/KNG1/IGF2	8
GO:0031089	Cellular Component	platelet dense granule lumen	5/148	14/19550	4.40274e-08	4.84302e-07	4.11309e-07	SERPINA4/SPP2/APOH/ITIH4/ITIH3	5
GO:0042827	Cellular Component	platelet dense granule	5/148	21/19550	4.28785e-07	4.43919e-06	3.77013e-06	SERPINA4/SPP2/APOH/ITIH4/ITIH3	5
GO:0005782	Cellular Component	peroxisomal matrix	5/148	51/19550	4.12326e-05	0.000381944	0.000324378	FABP1/HAO2/AGXT/HAO1/BAAT	5
GO:0031907	Cellular Component	microbody lumen	5/148	51/19550	4.12326e-05	0.000381944	0.000324378	FABP1/HAO2/AGXT/HAO1/BAAT	5
GO:0034362	Cellular Component	low-density lipoprotein particle	3/148	13/19550	0.000115009	0.00101208	0.00085954	APOF/APOA1/APOB	3
GO:0009925	Cellular Component	basal plasma membrane	9/148	257/19550	0.000152636	0.00127924	0.00108643	SLC10A1/SLC22A1/TF/SLC27A5/SLCO1B1/HPGD/SLC22A7/ATP1B1/CLDN8	9
GO:0045178	Cellular Component	basal part of cell	9/148	276/19550	0.000259493	0.00207594	0.00176306	SLC10A1/SLC22A1/TF/SLC27A5/SLCO1B1/HPGD/SLC22A7/ATP1B1/CLDN8	9
GO:0071682	Cellular Component	endocytic vesicle lumen	3/148	23/19550	0.000673709	0.00515534	0.00437834	APOA1/APOB/HPX	3
GO:0046930	Cellular Component	pore complex	3/148	26/19550	0.00097277	0.00713365	0.00605848	C8B/C8A/C8G	3
GO:0016323	Cellular Component	basolateral plasma membrane	7/148	231/19550	0.00191942	0.0135127	0.0114761	SLC10A1/SLC22A1/SLCO1B1/HPGD/SLC22A7/ATP1B1/CLDN8	7
GO:0005769	Cellular Component	early endosome	9/148	394/19550	0.00314105	0.0212625	0.0180579	ACKR3/TF/ANGPTL3/APOA1/APOB/APOA5/APOC3/APOA2/SLC5A1	9
GO:0005777	Cellular Component	peroxisome	5/148	142/19550	0.0045413	0.0285453	0.024243	FABP1/HAO2/AGXT/HAO1/BAAT	5
GO:0042579	Cellular Component	microbody	5/148	142/19550	0.0045413	0.0285453	0.024243	FABP1/HAO2/AGXT/HAO1/BAAT	5
GO:0005796	Cellular Component	Golgi lumen	4/148	104/19550	0.00808103	0.0490435	0.0416518	PROC/F10/F2/F9	4
GO:0005506	Molecular Function	iron ion binding	17/148	151/18368	4.83788e-15	1.85775e-12	1.34951e-12	PAH/CYP2C8/TF/HAAO/CYP4A11/CYP4A22/CYP2A6/CYP1A2/CYP2C9/CYP3A4/CYP4F2/AOX1/CYP2B6/CDO1/CYP2E1/CYP8B1/LCN2	17
GO:0004866	Molecular Function	endopeptidase inhibitor activity	16/148	180/18368	1.31097e-12	2.09985e-10	1.52538e-10	SERPINF2/ITIH2/ITIH1/SERPINA4/AHSG/AMBP/HRG/SERPIND1/SERPINC1/SPP2/ITIH4/PZP/KNG1/FETUB/SERPINA5/ITIH3	16
GO:0004497	Molecular Function	monooxygenase activity	13/148	102/18368	1.78947e-12	2.09985e-10	1.52538e-10	PAH/CYP2C8/CYP4A11/CYP4A22/CYP2A6/CYP1A2/CYP2C9/CYP3A4/CYP4F2/CYP2B6/AKR1C4/CYP2E1/CYP8B1	13
GO:0030414	Molecular Function	peptidase inhibitor activity	16/148	187/18368	2.36291e-12	2.09985e-10	1.52538e-10	SERPINF2/ITIH2/ITIH1/SERPINA4/AHSG/AMBP/HRG/SERPIND1/SERPINC1/SPP2/ITIH4/PZP/KNG1/FETUB/SERPINA5/ITIH3	16
GO:0008391	Molecular Function	arachidonic acid monooxygenase activity	8/148	21/18368	2.73418e-12	2.09985e-10	1.52538e-10	CYP2C8/CYP4A11/CYP4A22/CYP2A6/CYP2C9/CYP4F2/CYP2B6/CYP2E1	8
GO:0061135	Molecular Function	endopeptidase regulator activity	16/148	194/18368	4.15625e-12	2.66e-10	1.93229e-10	SERPINF2/ITIH2/ITIH1/SERPINA4/AHSG/AMBP/HRG/SERPIND1/SERPINC1/SPP2/ITIH4/PZP/KNG1/FETUB/SERPINA5/ITIH3	16
GO:0004867	Molecular Function	serine-type endopeptidase inhibitor activity	12/148	98/18368	2.13989e-11	1.17388e-09	8.52739e-10	SERPINF2/ITIH2/ITIH1/SERPINA4/AMBP/HRG/SERPIND1/SERPINC1/ITIH4/PZP/SERPINA5/ITIH3	12
GO:0016712	Molecular Function	oxidoreductase activity, acting on paired donors, with incorporation or reduction of molecular oxygen, reduced flavin or flavoprotein as one donor, and incorporation of one atom of oxygen	9/148	40/18368	2.47608e-11	1.18852e-09	8.63369e-10	CYP2C8/CYP4A11/CYP2A6/CYP1A2/CYP2C9/CYP3A4/CYP4F2/CYP2B6/CYP2E1	9
GO:0008392	Molecular Function	arachidonic acid epoxygenase activity	7/148	17/18368	3.47498e-11	1.48266e-09	1.07704e-09	CYP2C8/CYP4A11/CYP2A6/CYP2C9/CYP4F2/CYP2B6/CYP2E1	7
GO:0061134	Molecular Function	peptidase regulator activity	16/148	230/18368	5.48294e-11	2.10545e-09	1.52945e-09	SERPINF2/ITIH2/ITIH1/SERPINA4/AHSG/AMBP/HRG/SERPIND1/SERPINC1/SPP2/ITIH4/PZP/KNG1/FETUB/SERPINA5/ITIH3	16
GO:0020037	Molecular Function	heme binding	13/148	139/18368	9.66152e-11	3.17415e-09	2.30578e-09	CYP2C8/AMBP/HRG/CYP4A11/CYP4A22/CYP2A6/CYP1A2/CYP2C9/CYP3A4/CYP4F2/CYP2B6/CYP2E1/CYP8B1	13
GO:0016705	Molecular Function	oxidoreductase activity, acting on paired donors, with incorporation or reduction of molecular oxygen	14/148	170/18368	9.9192e-11	3.17415e-09	2.30578e-09	PAH/CYP2C8/CYP4A11/CYP4A22/CYP2A6/CYP1A2/CYP2C9/CYP3A4/CYP4F2/CYP2B6/AKR1C4/CYP2E1/CYP8B1/FADS2	14
GO:0031406	Molecular Function	carboxylic acid binding	14/148	176/18368	1.57712e-10	4.65857e-09	3.3841e-09	GLDC/ALB/FABP1/GSTA1/CPS1/AFM/AKR1C4/PCK1/SERPINA5/UGT1A9/TM4SF5/UGT1A3/HNF4A/CRABP1	14
GO:0046906	Molecular Function	tetrapyrrole binding	13/148	149/18368	2.31649e-10	6.3538e-09	4.61556e-09	CYP2C8/AMBP/HRG/CYP4A11/CYP4A22/CYP2A6/CYP1A2/CYP2C9/CYP3A4/CYP4F2/CYP2B6/CYP2E1/CYP8B1	13
GO:0033293	Molecular Function	monocarboxylic acid binding	10/148	73/18368	3.41859e-10	8.75158e-09	6.35737e-09	ALB/FABP1/GSTA1/AFM/AKR1C4/SERPINA5/UGT1A9/UGT1A3/HNF4A/CRABP1	10
GO:0008395	Molecular Function	steroid hydroxylase activity	8/148	38/18368	5.85397e-10	1.40495e-08	1.02059e-08	CYP2C8/CYP2A6/CYP1A2/CYP2C9/CYP3A4/CYP2B6/CYP2E1/CYP8B1	8
GO:0070330	Molecular Function	aromatase activity	7/148	25/18368	8.13854e-10	1.83835e-08	1.33543e-08	CYP2C8/CYP4A11/CYP1A2/CYP2C9/CYP3A4/CYP4F2/CYP2E1	7
GO:0016709	Molecular Function	oxidoreductase activity, acting on paired donors, with incorporation or reduction of molecular oxygen, NAD(P)H as one donor, and incorporation of one atom of oxygen	8/148	43/18368	1.67785e-09	3.57942e-08	2.60018e-08	CYP4A22/CYP2C9/CYP3A4/CYP4F2/CYP2B6/AKR1C4/CYP2E1/CYP8B1	8
GO:0043177	Molecular Function	organic acid binding	11/148	135/18368	1.21696e-08	2.45955e-07	1.78668e-07	TAT/GLDC/OTC/CPS1/AGXT/SERPINA5/DPYS/UGT1A9/TM4SF5/UGT1A3/CRABP1	11
GO:0016614	Molecular Function	oxidoreductase activity, acting on CH-OH group of donors	11/148	136/18368	1.315e-08	2.5248e-07	1.83408e-07	AKR7A3/CYP4A22/ADH1A/ADH4/ADH6/HAO2/CYP4F2/HAO1/AKR1C4/HPGD/ADH1C	11
GO:0005501	Molecular Function	retinoid binding	7/148	38/18368	1.95763e-08	3.41696e-07	2.48217e-07	ADH4/RBP4/SERPINA5/C8G/UGT1A9/UGT1A3/CRABP1	7
GO:0019840	Molecular Function	isoprenoid binding	7/148	38/18368	1.95763e-08	3.41696e-07	2.48217e-07	ADH4/RBP4/SERPINA5/C8G/UGT1A9/UGT1A3/CRABP1	7
GO:0043178	Molecular Function	alcohol binding	9/148	89/18368	4.11891e-08	6.87679e-07	4.99548e-07	APOF/APOA1/ADH4/APOA5/APOC3/RBP4/APOA2/C8G/CRABP1	9
GO:0005539	Molecular Function	glycosaminoglycan binding	13/148	230/18368	4.5523e-08	7.28368e-07	5.29105e-07	VTN/F2/HRG/SERPIND1/SERPINC1/PGLYRP2/APOH/ANGPTL3/APOB/KNG1/APOA5/HABP2/SERPINA5	13
GO:0005319	Molecular Function	lipid transporter activity	11/148	154/18368	4.79352e-08	7.36284e-07	5.34855e-07	SLC10A1/APOF/APOC4/FABP1/SLC27A5/APOA1/APOB/AKR1C4/SLCO1B1/RBP4/APOA2	11
GO:0008201	Molecular Function	heparin binding	11/148	166/18368	1.03533e-07	1.52911e-06	1.11078e-06	VTN/F2/HRG/SERPIND1/SERPINC1/APOH/ANGPTL3/APOB/KNG1/APOA5/SERPINA5	11
GO:0016597	Molecular Function	amino acid binding	7/148	52/18368	1.88874e-07	2.68621e-06	1.95133e-06	TAT/GLDC/OTC/CPS1/AGXT/DPYS/TM4SF5	7
GO:0019842	Molecular Function	vitamin binding	10/148	148/18368	3.35201e-07	4.59705e-06	3.33941e-06	TAT/GLDC/ALB/ADH4/AGXT/AFM/RBP4/C8G/GC/CRABP1	10
GO:0018455	Molecular Function	alcohol dehydrogenase [NAD(P)+] activity	4/148	10/18368	8.18511e-07	1.08382e-05	7.87316e-06	ADH1A/ADH4/ADH6/ADH1C	4
GO:0005496	Molecular Function	steroid binding	8/148	100/18368	1.46267e-06	1.87222e-05	1.36003e-05	SHBG/APOF/CYP3A4/APOA1/APOA5/APOC3/APOA2/GC	8
GO:0070325	Molecular Function	lipoprotein particle receptor binding	5/148	28/18368	2.68611e-06	3.32731e-05	2.41704e-05	APOA1/APOB/APOA5/APOC3/APOA2	5
GO:1901618	Molecular Function	organic hydroxy compound transmembrane transporter activity	6/148	53/18368	4.15384e-06	4.98461e-05	3.62095e-05	SLC10A1/SLC22A1/AKR1C4/SLCO1B1/RBP4/SLC5A1	6
GO:0019841	Molecular Function	retinol binding	4/148	16/18368	6.8314e-06	7.94926e-05	5.77455e-05	ADH4/RBP4/C8G/CRABP1	4
GO:0015020	Molecular Function	glucuronosyltransferase activity	5/148	34/18368	7.31475e-06	8.06978e-05	5.86209e-05	UGT2B7/UGT2B4/UGT1A4/UGT1A9/UGT1A3	5
GO:0016616	Molecular Function	oxidoreductase activity, acting on the CH-OH group of donors, NAD or NADP as acceptor	8/148	124/18368	7.35527e-06	8.06978e-05	5.86209e-05	AKR7A3/CYP4A22/ADH1A/ADH4/ADH6/AKR1C4/HPGD/ADH1C	8
GO:1901681	Molecular Function	sulfur compound binding	11/148	265/18368	1.02412e-05	0.00010924	7.93547e-05	VTN/F2/HRG/SERPIND1/SERPINC1/APOH/ANGPTL3/APOB/KNG1/APOA5/SERPINA5	11
GO:0055102	Molecular Function	lipase inhibitor activity	4/148	18/18368	1.13425e-05	0.000117717	8.55125e-05	ANGPTL3/APOA1/APOC3/APOA2	4
GO:0004745	Molecular Function	NAD-retinol dehydrogenase activity	4/148	19/18368	1.42773e-05	0.000144274	0.000104804	ADH1A/ADH4/ADH6/ADH1C	4
GO:0005504	Molecular Function	fatty acid binding	5/148	39/18368	1.46528e-05	0.000144274	0.000104804	ALB/FABP1/GSTA1/AFM/HNF4A	5
GO:0001972	Molecular Function	retinoic acid binding	4/148	20/18368	1.77351e-05	0.000170257	0.000123679	SERPINA5/UGT1A9/UGT1A3/CRABP1	4
GO:0017171	Molecular Function	serine hydrolase activity	9/148	195/18368	2.9315e-05	0.00027456	0.000199447	PROC/F10/F2/PLG/AADAC/HGFAC/HABP2/F9/MASP2	9
GO:0015485	Molecular Function	cholesterol binding	5/148	50/18368	5.02154e-05	0.000459112	0.000333511	APOF/APOA1/APOA5/APOC3/APOA2	5
GO:0004252	Molecular Function	serine-type endopeptidase activity	8/148	174/18368	8.43448e-05	0.000753219	0.000547157	PROC/F10/F2/PLG/HGFAC/HABP2/F9/MASP2	8
GO:0005543	Molecular Function	phospholipid binding	13/148	466/18368	0.000103993	0.000907572	0.000659283	PHLDA3/F10/FABP1/OTC/APOH/APOA1/APOB/CPS1/APOA5/PON1/APOC3/APOA2/SERPINA5	13
GO:0031210	Molecular Function	phosphatidylcholine binding	4/148	31/18368	0.000107509	0.00091741	0.00066643	APOA1/APOA5/APOA2/SERPINA5	4
GO:0032934	Molecular Function	sterol binding	5/148	60/18368	0.000121339	0.00101291	0.000735806	APOF/APOA1/APOA5/APOC3/APOA2	5
GO:0008194	Molecular Function	UDP-glycosyltransferase activity	7/148	143/18368	0.00016035	0.00128711	0.000934988	UGT2B10/UGT2B7/UGT2B4/GYS2/UGT1A4/UGT1A9/UGT1A3	7
GO:0008236	Molecular Function	serine-type peptidase activity	8/148	191/18368	0.000160889	0.00128711	0.000934988	PROC/F10/F2/PLG/HGFAC/HABP2/F9/MASP2	8
GO:0019825	Molecular Function	oxygen binding	4/148	39/18368	0.000267328	0.00205308	0.00149141	ALB/CYP3A4/CYP2E1/CYP8B1	4
GO:0050997	Molecular Function	quaternary ammonium group binding	4/148	39/18368	0.000267328	0.00205308	0.00149141	APOA1/APOA5/APOA2/SERPINA5	4
GO:0038024	Molecular Function	cargo receptor activity	5/148	77/18368	0.000393378	0.00296191	0.0021516	ACKR3/VTN/ASGR2/TFR2/ASGR1	5
GO:0016918	Molecular Function	retinal binding	3/148	19/18368	0.000451837	0.00333664	0.00242382	ADH4/RBP4/CRABP1	3
GO:0140678	Molecular Function	molecular function inhibitor activity	6/148	128/18368	0.000598451	0.00427908	0.00310843	NR0B2/AMBP/ANGPTL3/APOA1/APOC3/APOA2	6
GO:0001848	Molecular Function	complement binding	3/148	21/18368	0.000612889	0.00427908	0.00310843	C8A/C8G/MASP2	3
GO:0015125	Molecular Function	bile acid transmembrane transporter activity	3/148	21/18368	0.000612889	0.00427908	0.00310843	SLC10A1/AKR1C4/SLCO1B1	3
GO:0120020	Molecular Function	cholesterol transfer activity	3/148	22/18368	0.000705486	0.00483762	0.00351417	APOA1/APOB/APOA2	3
GO:0016702	Molecular Function	oxidoreductase activity, acting on single donors with incorporation of molecular oxygen, incorporation of two atoms of oxygen	3/148	23/18368	0.000806537	0.00533983	0.00387899	HAAO/HPD/CDO1	3
GO:0120015	Molecular Function	sterol transfer activity	3/148	23/18368	0.000806537	0.00533983	0.00387899	APOA1/APOB/APOA2	3
GO:0016701	Molecular Function	oxidoreductase activity, acting on single donors with incorporation of molecular oxygen	3/148	24/18368	0.000916337	0.00596396	0.00433237	HAAO/HPD/CDO1	3
GO:0030170	Molecular Function	pyridoxal phosphate binding	4/148	55/18368	0.00100328	0.00642099	0.00466437	TAT/GLDC/ALB/AGXT	4
GO:0004869	Molecular Function	cysteine-type endopeptidase inhibitor activity	4/148	56/18368	0.00107376	0.00665036	0.00483099	AHSG/HRG/KNG1/FETUB	4
GO:0070279	Molecular Function	vitamin B6 binding	4/148	56/18368	0.00107376	0.00665036	0.00483099	TAT/GLDC/ALB/AGXT	4
GO:0008198	Molecular Function	ferrous iron binding	3/148	26/18368	0.00116332	0.00709072	0.00515088	TF/HAAO/CDO1	3
GO:0008028	Molecular Function	monocarboxylic acid transmembrane transporter activity	4/148	58/18368	0.00122501	0.00735004	0.00533926	SLC10A1/SLC27A5/AKR1C4/SLCO1B1	4
GO:0004033	Molecular Function	aldo-keto reductase (NADP) activity	3/148	29/18368	0.00160629	0.00948947	0.00689339	AKR7A3/ADH4/AKR1C4	3
GO:0090482	Molecular Function	vitamin transmembrane transporter activity	3/148	31/18368	0.00195288	0.0113622	0.0082538	SLC2A2/RBP4/GC	3
GO:0004857	Molecular Function	enzyme inhibitor activity	4/148	70/18368	0.00245737	0.014084	0.010231	ANGPTL3/APOA1/APOC3/APOA2	4
GO:0004175	Molecular Function	endopeptidase activity	10/148	430/18368	0.00257752	0.0145554	0.0105734	PROC/F10/F2/PLG/CPS1/HGFAC/HABP2/F9/MASP2/CASP14	10
GO:0008401	Molecular Function	retinoic acid 4-hydroxylase activity	2/148	10/18368	0.00278144	0.0154793	0.0112446	CYP2C8/CYP3A4	2
GO:0015248	Molecular Function	sterol transporter activity	3/148	36/18368	0.00301223	0.0165242	0.0120036	APOA1/APOB/APOA2	3
GO:0032052	Molecular Function	bile acid binding	2/148	11/18368	0.00338162	0.0182893	0.0132858	FABP1/AKR1C4	2
GO:0009055	Molecular Function	electron transfer activity	5/148	126/18368	0.00355115	0.0189394	0.0137581	AKR7A3/GLDC/HAAO/CYP1A2/AKR1C4	5
GO:0004032	Molecular Function	alditol:NADP+ 1-oxidoreductase activity	2/148	12/18368	0.00403656	0.0209465	0.015216	ADH4/AKR1C4	2
GO:0005527	Molecular Function	macrolide binding	2/148	12/18368	0.00403656	0.0209465	0.015216	ALB/LCN2	2
GO:0008035	Molecular Function	high-density lipoprotein particle binding	2/148	13/18368	0.00474535	0.0240499	0.0174704	APOA1/APOA2	2
GO:0002020	Molecular Function	protease binding	5/148	135/18368	0.00475987	0.0240499	0.0174704	SERPINF2/SERPINC1/PZP/SERPINA5/LCN2	5
GO:0016758	Molecular Function	hexosyltransferase activity	6/148	197/18368	0.00528343	0.0262474	0.0190668	UGT2B7/UGT2B4/GYS2/UGT1A4/UGT1A9/UGT1A3	6
GO:0016903	Molecular Function	oxidoreductase activity, acting on the aldehyde or oxo group of donors	3/148	44/18368	0.0053315	0.0262474	0.0190668	ADH4/AOX1/AKR1C4	3
GO:0005178	Molecular Function	integrin binding	5/148	144/18368	0.00623582	0.0303108	0.0220185	VTN/ANGPTL3/IGF2/NPNT/SPP1	5
GO:0016757	Molecular Function	glycosyltransferase activity	7/148	270/18368	0.00633494	0.0304077	0.0220889	UGT2B10/UGT2B7/UGT2B4/GYS2/UGT1A4/UGT1A9/UGT1A3	7
GO:0120013	Molecular Function	lipid transfer activity	3/148	48/18368	0.00680174	0.0322453	0.0234238	APOA1/APOB/APOA2	3
GO:0010181	Molecular Function	FMN binding	2/148	16/18368	0.00718595	0.0332459	0.0241506	HAO2/HAO1	2
GO:0015347	Molecular Function	sodium-independent organic anion transmembrane transporter activity	2/148	16/18368	0.00718595	0.0332459	0.0241506	SLCO1B1/SLC22A7	2
GO:0140677	Molecular Function	molecular function activator activity	5/148	150/18368	0.00738231	0.0337477	0.0245152	APOH/APOA1/APOA5/APOA2/ATP1B1	5
GO:0005324	Molecular Function	long-chain fatty acid transporter activity	2/148	17/18368	0.0081013	0.0365988	0.0265863	FABP1/SLC27A5	2
GO:0047834	Molecular Function	D-threo-aldose 1-dehydrogenase activity	2/148	18/18368	0.00906612	0.040016	0.0290686	AKR7A3/AKR1C4	2
GO:0060229	Molecular Function	lipase activator activity	2/148	18/18368	0.00906612	0.040016	0.0290686	APOH/APOA5	2
GO:0046943	Molecular Function	carboxylic acid transmembrane transporter activity	5/148	163/18368	0.0103556	0.0448893	0.0326088	SLC10A1/SLC27A5/AKR1C4/SLCO1B1/SLC6A14	5
GO:0051287	Molecular Function	NAD binding	3/148	56/18368	0.010404	0.0448893	0.0326088	ADH4/AOX1/HPGD	3
GO:0005342	Molecular Function	organic acid transmembrane transporter activity	5/148	164/18368	0.0106138	0.0452854	0.0328965	SLC10A1/SLC27A5/AKR1C4/SLCO1B1/SLC6A14	5
GO:0016638	Molecular Function	oxidoreductase activity, acting on the CH-NH2 group of donors	2/148	20/18368	0.0111408	0.0465007	0.0337793	GLDC/ASPDH	2
GO:0030296	Molecular Function	protein tyrosine kinase activator activity	2/148	20/18368	0.0111408	0.0465007	0.0337793	AFAP1L2/EFNA5	2
GO:0008047	Molecular Function	enzyme activator activity	4/148	110/18368	0.0120909	0.0499239	0.036266	APOH/APOA1/APOA5/APOA2	4
KEGG
ID	ONTOLOGY	Description	GeneRatio	BgRatio	P-value	adjust P-value	q-value	geneID	Count
hsa00982	KEGG	Drug metabolism - cytochrome P450	19/101	72/8273	5.2829e-21	7.44889e-19	5.17168e-19	1558/7365/7364/2938/1548/124/1544/1559/1576/127/130/7363/316/1555/54657/126/1571/54600/54659	19
hsa00980	KEGG	Metabolism of xenobiotics by cytochrome P450	18/101	78/8273	8.82612e-19	6.22242e-17	4.32015e-17	22977/7365/7364/2938/1548/124/1544/1559/1576/127/130/7363/1555/54657/126/1571/54600/54659	18
hsa00830	KEGG	Retinol metabolism	17/101	68/8273	1.99178e-18	9.36138e-17	6.49951e-17	1558/7365/7364/1548/124/1544/1559/1576/127/130/7363/316/1555/54657/126/54600/54659	17
hsa04610	KEGG	Complement and coagulation cascades	17/101	86/8273	1.48103e-16	5.22063e-15	3.62462e-15	5345/7448/5624/3078/2159/2147/3053/462/5340/1361/3827/732/731/2158/5104/733/10747	17
hsa04976	KEGG	Bile secretion	16/101	89/8273	6.10124e-15	1.72055e-13	1.19456e-13	6554/8431/6580/7365/7364/10998/1576/7363/10599/570/54657/10864/54600/54659/6523/481	16
hsa05204	KEGG	Chemical carcinogenesis - DNA adducts	13/101	69/8273	1.33493e-12	3.13708e-11	2.17804e-11	1558/7365/7364/2938/1548/1544/1559/1576/7363/54657/1571/54600/54659	13
hsa00983	KEGG	Drug metabolism - other enzymes	11/101	80/8273	2.69229e-09	5.23982e-08	3.63795e-08	7365/7364/2938/1548/1576/7363/54657/1807/1571/54600/54659	11
hsa00140	KEGG	Steroid hormone biosynthesis	10/101	62/8273	2.97295e-09	5.23982e-08	3.63795e-08	7365/7364/1544/1576/7363/1109/54657/1571/54600/54659	10
hsa00350	KEGG	Tyrosine metabolism	7/101	36/8273	2.04704e-07	3.20703e-06	2.2266e-06	6898/124/3242/127/130/316/126	7
hsa03320	KEGG	PPAR signaling pathway	9/101	75/8273	2.70887e-07	3.8195e-06	2.65184e-06	2168/10998/335/116519/345/5105/336/1582/9415	9
hsa00053	KEGG	Ascorbate and aldarate metabolism	6/101	30/8273	1.33539e-06	1.71173e-05	1.18843e-05	7365/7364/7363/54657/54600/54659	6
hsa00040	KEGG	Pentose and glucuronate interconversions	6/101	35/8273	3.47467e-06	4.08273e-05	2.8346e-05	7365/7364/7363/54657/54600/54659	6
hsa00860	KEGG	Porphyrin metabolism	6/101	43/8273	1.20604e-05	0.000130809	9.08189e-05	7365/7364/7363/54657/54600/54659	6
hsa01240	KEGG	Biosynthesis of cofactors	10/101	153/8273	1.58494e-05	0.000159626	0.000110826	4143/7365/23498/7364/3242/7363/554235/54657/54600/54659	10
hsa00591	KEGG	Linoleic acid metabolism	5/101	30/8273	2.74576e-05	0.000258101	0.000179197	1558/1544/1559/1576/1571	5
hsa04979	KEGG	Cholesterol metabolism	6/101	51/8273	3.29267e-05	0.000290166	0.000201459	350/27329/335/338/345/336	6
hsa00120	KEGG	Primary bile acid biosynthesis	4/101	17/8273	4.40844e-05	0.000365641	0.000253861	10998/1109/570/1582	4
hsa00590	KEGG	Arachidonic acid metabolism	6/101	61/8273	9.2001e-05	0.000720674	0.000500356	1558/1559/8529/1555/3248/1571	6
hsa00010	KEGG	Glycolysis / Gluconeogenesis	6/101	67/8273	0.00015588	0.0011568	0.000803151	124/127/130/229/5105/126	6
hsa05207	KEGG	Chemical carcinogenesis - receptor activation	10/101	212/8273	0.00024829	0.00168383	0.00116906	7365/7364/2938/1544/1576/7363/1555/54657/54600/54659	10
hsa00620	KEGG	Pyruvate metabolism	5/101	47/8273	0.000250782	0.00168383	0.00116906	124/127/130/5105/126	5
hsa01230	KEGG	Biosynthesis of amino acids	6/101	75/8273	0.000290752	0.00186345	0.00129378	4143/5053/5009/229/383/1373	6
hsa00630	KEGG	Glyoxylate and dicarboxylate metabolism	4/101	30/8273	0.000449379	0.00275489	0.00191269	2731/51179/189/54363	4
hsa00360	KEGG	Phenylalanine metabolism	3/101	16/8273	0.000881181	0.00517694	0.00359429	6898/5053/3242	3
hsa00071	KEGG	Fatty acid degradation	4/101	43/8273	0.00179238	0.010109	0.00701859	124/127/130/126	4
hsa04918	KEGG	Thyroid hormone synthesis	5/101	75/8273	0.0021556	0.01169	0.00811622	7276/213/433/432/481	5
hsa00220	KEGG	Arginine biosynthesis	3/101	22/8273	0.00229785	0.0119999	0.00833137	5009/383/1373	3
hsa01200	KEGG	Carbon metabolism	6/101	115/8273	0.00274647	0.0138305	0.00960234	2731/229/51179/1373/189/54363	6
hsa00270	KEGG	Cysteine and methionine metabolism	4/101	51/8273	0.00336921	0.0163814	0.0113734	6898/4143/635/1036	4
hsa01040	KEGG	Biosynthesis of unsaturated fatty acids	3/101	27/8273	0.00417592	0.0196268	0.0136267	54898/570/9415	3
hsa00130	KEGG	Ubiquinone and other terpenoid-quinone biosynthesis	2/101	11/8273	0.0075546	0.0338303	0.023488	6898/3242	2
hsa04936	KEGG	Alcoholic liver disease	6/101	142/8273	0.0076778	0.0338303	0.023488	2168/124/127/130/126/1571	6

## Sheet: Table legend
File name: Additional file 2.xslx. Additional file 2: Table S1 The clinical data for each sample used in the training cohort. Table S2 The clinical data for each sample used in the validation cohort. Table S3 The clinical data for each sample used in the primary liver cancer cohort. Table S4 Gene list for FUSCC. Table S5 The clinical data for breast cancer liver metastases in the cohort of Pleasa…
